# Supplementary material for: The Global Inventor Gap: Distribution and Equality of World-Wide Inventive Effort, 1990–2010
Source: PLoS One. 2015 Apr 7;10(4):e0122098. doi: 10.1371/journal.pone.0122098 (PMC4388728; doi:10.1371/journal.pone.0122098)
Supplement: S1 Dataset — Included in the zip-file is a read_me.txt, which details the data and user instructions. The zip-file contains following data-files: Datafile dataset_part1_uspto_grants_1990-2000.csv. This file contains USPTO granted patents with a publication date during 1990–2000 and used in the study. Datafile dataset_part2_uspto_grants_2001-2010.csv. This file contains USPTO granted patents with a publication date during 2001–2010 and used in the study. (ZIP) [file pone.0122098.s001.zip]

Archive with 3 entries (3 files):
- dataset_S1_part1_uspto_grants_1990-2000.csv
- dataset_S1_part2_uspto_grants_2001-2010.csv
- ReadMe.txt
