# Supplementary material for: The Global Inventor Gap: Distribution and Equality of World-Wide Inventive Effort, 1990–2010
Source: PLoS One. 2015 Apr 7;10(4):e0122098. doi: 10.1371/journal.pone.0122098 (PMC4388728; doi:10.1371/journal.pone.0122098)
Supplement: S1 Dataset — Included in the zip-file is a read_me.txt, which details the data and user instructions. The zip-file contains following data-files: Datafile dataset_part1_uspto_grants_1990-2000.csv. This file contains USPTO granted patents with a publication date during 1990–2000 and used in the study. Datafile dataset_part2_uspto_grants_2001-2010.csv. This file contains USPTO granted patents with a publication date during 2001–2010 and used in the study. (ZIP) [file pone.0122098.s001.zip › dataset_S1_part1_uspto_grants_1990-2000.csv]

publn_nr	person_ctry_code	publn_date	publn_kind	appln_auth	appln_id
6014260	FR;FR	2000-01-11T00:00:00	A	US	45380726
5945811	JP;JP;JP;JP	1999-08-31T00:00:00	A	US	45380826
6057470	JP;JP;JP;JP;JP;JP	2000-05-02T00:00:00	A	US	45380862
5974812	HU;HU;HU	1999-11-02T00:00:00	A	US	45380879
5925019	SE	1999-07-20T00:00:00	A	US	45380932
6143541	JP;JP;JP;JP;JP;JP;JP	2000-11-07T00:00:00	A	US	45380986
5991931	GB;GB	1999-11-30T00:00:00	A	US	45381001
6043473	JP;JP	2000-03-28T00:00:00	A	US	45381018
6117947	US;US	2000-09-12T00:00:00	A	US	45381068
6156541	US;US	2000-12-05T00:00:00	A	US	45381105
5946854	FR;FR;FR	1999-09-07T00:00:00	A	US	45381124
6014980	CH	2000-01-18T00:00:00	A	US	45381142
5980872	DE;DE;FR	1999-11-09T00:00:00	A	US	45381160
6106068	FR	2000-08-22T00:00:00	A	US	45381177
5990289	CH;CH	1999-11-23T00:00:00	A	US	45381247
6050912	JP	2000-04-18T00:00:00	A	US	45381265
5976481	JP;JP	1999-11-02T00:00:00	A	US	45381284
5986130	DK;DK;DK	1999-11-16T00:00:00	A	US	45381305
6045609	FR;FR	2000-04-04T00:00:00	A	US	45381323
6099314	IL;IL	2000-08-08T00:00:00	A	US	45381342
6103739	GB;GB;GB;GB	2000-08-15T00:00:00	A	US	45381362
6124396	US;DE;DE;US	2000-09-26T00:00:00	A	US	45381454
6030567	JP	2000-02-29T00:00:00	A	US	45381490
6034066	GB;GB;GB;GB;GB	2000-03-07T00:00:00	A	US	45381508
6120790	JP;JP;JP	2000-09-19T00:00:00	A	US	45381527
6086333	DE;DE	2000-07-11T00:00:00	A	US	45381565
6004948	AT;AT;DE;AT;AT;AT;AT;AT	1999-12-21T00:00:00	A	US	45381584
6131371	DE;DE	2000-10-17T00:00:00	A	US	45381602
5988430	JP;JP;JP;JP	1999-11-23T00:00:00	A	US	45381622
5988821	JP;JP;JP;JP	1999-11-23T00:00:00	A	US	45381642
6043338	DE;DE;DE;DE;DE;DE	2000-03-28T00:00:00	A	US	45381659
6100432	DE;DE;DE	2000-08-08T00:00:00	A	US	45381696
6010641	GB;GB;GB;GB;GB	2000-01-04T00:00:00	A	US	45381747
6019791	IE	2000-02-01T00:00:00	A	US	45381763
6006736	JP;JP;JP;JP;JP;JP	1999-12-28T00:00:00	A	US	45381796
6054526	FR;FR;FR	2000-04-25T00:00:00	A	US	45381832
6071637	FR	2000-06-06T00:00:00	A	US	45381906
5968048	DE	1999-10-19T00:00:00	A	US	45381959
6008393	FR;GB;CH	1999-12-28T00:00:00	A	US	45381978
6062774	FR;FR;FR;FR	2000-05-16T00:00:00	A	US	45381998
6161242	ES;ES;ES;ES;ES	2000-12-19T00:00:00	A	US	45382016
5929761	NL;NL	1999-07-27T00:00:00	A	US	45382033
5968941	DE;DE;DE;DE;DE;DE;DE	1999-10-19T00:00:00	A	US	45382067
5946480	US;US;US	1999-08-31T00:00:00	A	US	45382085
5970759	DE	1999-10-26T00:00:00	A	US	45382160
6043510	JP	2000-03-28T00:00:00	A	US	45382179
5994138	FR	1999-11-30T00:00:00	A	US	45382218
5993561	US	1999-11-30T00:00:00	A	US	45382252
6146629	IL	2000-11-14T00:00:00	A	US	45382285
5994642	JP;JP;JP;JP;JP;JP	1999-11-30T00:00:00	A	US	45382302
6029737	IT	2000-02-29T00:00:00	A	US	45382321
6045860	JP;JP;JP;JP;JP	2000-04-04T00:00:00	A	US	45382338
6160203	JP;JP	2000-12-12T00:00:00	A	US	45382356
6065509	GB;GB	2000-05-23T00:00:00	A	US	45382373
6092302	US	2000-07-25T00:00:00	A	US	45382411
6024300	GB	2000-02-15T00:00:00	A	US	45382429
6014208	GB;GB;GB;GB;GB;GB	2000-01-11T00:00:00	A	US	45382463
5992356	AU	1999-11-30T00:00:00	A	US	45382480
6144662	CH;CH;CH;NL	2000-11-07T00:00:00	A	US	45382501
6018068	JP;JP;JP	2000-01-25T00:00:00	A	US	45382535
5940464	FR;FR;FR	1999-08-17T00:00:00	A	US	45382570
6054095	JP;JP;JP;JP;JP	2000-04-25T00:00:00	A	US	45382589
6133070	JP;JP;JP	2000-10-17T00:00:00	A	US	45382623
5859300	CH;DE	1999-01-12T00:00:00	A	US	45382642
6055346	FR;FR	2000-04-25T00:00:00	A	US	45382689
6125799	NL;NL	2000-10-03T00:00:00	A	US	45382756
5954934	AU	1999-09-21T00:00:00	A	US	45382792
6053252	GB	2000-04-25T00:00:00	A	US	45382810
6083147	SE;SE	2000-07-04T00:00:00	A	US	45382829
5924401	DE;DE;DE	1999-07-20T00:00:00	A	US	45382848
5939551	JP;JP;JP;JP	1999-08-17T00:00:00	A	US	45382865
5975972	NL	1999-11-02T00:00:00	A	US	45382884
5979631	SE	1999-11-09T00:00:00	A	US	45382904
6073464	FR;FR	2000-06-13T00:00:00	A	US	45382960
6140265	DE;DE	2000-10-31T00:00:00	A	US	45382999
6145934	JP;JP;JP;JP;JP	2000-11-14T00:00:00	A	US	45383039
5910683	DE	1999-06-08T00:00:00	A	US	45383056
6096720	US;GB;GB;GB	2000-08-01T00:00:00	A	US	45383139
6131540	DE	2000-10-17T00:00:00	A	US	45383173
6063933	CA;CA;CA;CA;CA	2000-05-16T00:00:00	A	US	45383191
5959450	JP;JP;JP;JP	1999-09-28T00:00:00	A	US	45383244
5964171	IT	1999-10-12T00:00:00	A	US	45383262
6054262	JP;JP;JP;JP;JP	2000-04-25T00:00:00	A	US	45383278
5962403	JP;JP;JP;JP	1999-10-05T00:00:00	A	US	45383315
6015921	JP;JP;JP;JP	2000-01-18T00:00:00	A	US	45383333
5919819	GB;GB;GB	1999-07-06T00:00:00	A	US	45383369
6132751	JP;JP;JP;JP;JP;JP;JP;JP;JP	2000-10-17T00:00:00	A	US	45383388
6012743	FR;FR	2000-01-11T00:00:00	A	US	45383420
6043113	CA	2000-03-28T00:00:00	A	US	45383436
6162816	SE;SE	2000-12-19T00:00:00	A	US	45383452
6051304	JP	2000-04-18T00:00:00	A	US	45383472
5981575	US;US;US;US	1999-11-09T00:00:00	A	US	45383504
6036971	JP;JP;JP	2000-03-14T00:00:00	A	US	45383542
6095764	JP;JP;JP;JP	2000-08-01T00:00:00	A	US	45383560
6039204	JP;JP;JP;JP;JP;JP	2000-03-21T00:00:00	A	US	45383578
5936189	DE	1999-08-10T00:00:00	A	US	45383594
6141582	JP;JP;JP;JP	2000-10-31T00:00:00	A	US	45383613
6025282	BE;BE;BE	2000-02-15T00:00:00	A	US	45383629
6079796	DE;DE;DE;DE;DE;DE;DE	2000-06-27T00:00:00	A	US	45383683
6131302	DE;DE	2000-10-17T00:00:00	A	US	45383699
6073041	DE;US;US;US	2000-06-06T00:00:00	A	US	45383716
5986139	FR;GB;CH	1999-11-16T00:00:00	A	US	45383772
6002652	JP;JP;JP	1999-12-14T00:00:00	A	US	45383804
5984341	US;US	1999-11-16T00:00:00	A	US	45383839
5878974	DE;DE	1999-03-09T00:00:00	A	US	45383859
6002321	FR	1999-12-14T00:00:00	A	US	45383908
5912249	DE;DE;DE;DE;DE;DE;DE;DE;DE	1999-06-15T00:00:00	A	US	45383927
5910500	DE;DE;DE;DE;DE;DE;DE	1999-06-08T00:00:00	A	US	45383945
6049770	JP;JP;JP;JP	2000-04-11T00:00:00	A	US	45384012
6018153	JP;JP;JP;JP;JP	2000-01-25T00:00:00	A	US	45384028
6016763	JP;JP	2000-01-25T00:00:00	A	US	45384063
5981527	FR;FR	1999-11-09T00:00:00	A	US	45384113
6063944	FR;FR;FR;FR	2000-05-16T00:00:00	A	US	45384166
6075524	CA	2000-06-13T00:00:00	A	US	45384219
6039632	GB	2000-03-21T00:00:00	A	US	45384240
6040346	IT	2000-03-21T00:00:00	A	US	45384291
6114385	IT	2000-09-05T00:00:00	A	US	45384309
6077582	JP;JP;JP;JP;JP;JP;JP	2000-06-20T00:00:00	A	US	45384327
5920602	DE;DE	1999-07-06T00:00:00	A	US	45384392
6065602	DK	2000-05-23T00:00:00	A	US	45384412
6025487	CA;US	2000-02-15T00:00:00	A	US	45384447
6000430	NO	1999-12-14T00:00:00	A	US	45384485
6152263	NL;GB;NL	2000-11-28T00:00:00	A	US	45384537
6162387	JP;JP;JP;JP;JP	2000-12-19T00:00:00	A	US	45384591
6074974	KR;KR;KR;KR;KR;KR;KR;KR;KR;KR;KR	2000-06-13T00:00:00	A	US	45384610
6004926	JP;JP;JP;JP	1999-12-21T00:00:00	A	US	45384629
6107440	JP;JP	2000-08-22T00:00:00	A	US	45384773
5993767	FR;FR;FR;FR	1999-11-30T00:00:00	A	US	45384826
5980086	JP;JP	1999-11-09T00:00:00	A	US	45384860
6107330	JP;JP;JP	2000-08-22T00:00:00	A	US	45384893
5993696	FI;FI;FI	1999-11-30T00:00:00	A	US	45384910
6057326	IT;IT;IT;IT	2000-05-02T00:00:00	A	US	45384927
6165621	JP;JP;JP;JP;JP	2000-12-26T00:00:00	A	US	45384944
5967420	JP;JP	1999-10-19T00:00:00	A	US	45384977
5979837	US	1999-11-09T00:00:00	A	US	45385046
6039717	SE	2000-03-21T00:00:00	A	US	45385101
5918759	DE;DE	1999-07-06T00:00:00	A	US	45385118
6012205	FR;FR	2000-01-11T00:00:00	A	US	45385150
6117827	JP;JP	2000-09-12T00:00:00	A	US	45385206
6015598	MX	2000-01-18T00:00:00	A	US	45385258
6083443	DE;DE;DE;DE	2000-07-04T00:00:00	A	US	45385297
5973775	DE	1999-10-26T00:00:00	A	US	45385312
5968341	FR;FR;FR;FR	1999-10-19T00:00:00	A	US	45385347
6149917	FR;FR;FR	2000-11-21T00:00:00	A	US	45385367
6157918	AU	2000-12-05T00:00:00	A	US	45385384
6032062	DE	2000-02-29T00:00:00	A	US	45385452
6035270	GB;GB;GB	2000-03-07T00:00:00	A	US	45385490
6052450	US;GB;GB;GB	2000-04-18T00:00:00	A	US	45385510
5965212	GB;GB;GB;GB	1999-10-12T00:00:00	A	US	45385527
6130644	FR	2000-10-10T00:00:00	A	US	45385581
5905167	DE;DE;DE	1999-05-18T00:00:00	A	US	45385637
5973213	US;DE;DE;DE	1999-10-26T00:00:00	A	US	45385670
6014081	JP;JP	2000-01-11T00:00:00	A	US	45385686
6063747	GB	2000-05-16T00:00:00	A	US	45385703
6147045	BE	2000-11-14T00:00:00	A	US	45385738
6140293	BE	2000-10-31T00:00:00	A	US	45385756
6107033	NL;NL;NL;NL;NL;NL	2000-08-22T00:00:00	A	US	45385858
6125930	GB	2000-10-03T00:00:00	A	US	45385876
6056775	IT;GB	2000-05-02T00:00:00	A	US	45385891
5932156	SE;SE;SE;SE	1999-08-03T00:00:00	A	US	45385908
5989468	SE;SE;SE;SE	1999-11-23T00:00:00	A	US	45385928
6117909	US	2000-09-12T00:00:00	A	US	45385943
6033492	JP;JP;JP	2000-03-07T00:00:00	A	US	45385975
5996903	JP;JP	1999-12-07T00:00:00	A	US	45385991
6055697	DE	2000-05-02T00:00:00	A	US	45386058
6142048	DE;DE;DE;DE	2000-11-07T00:00:00	A	US	45386075
6042350	DE	2000-03-28T00:00:00	A	US	45386091
6096555	DE;DE	2000-08-01T00:00:00	A	US	45386130
5979081	SG	1999-11-09T00:00:00	A	US	45386147
6145060	JP;JP	2000-11-07T00:00:00	A	US	45386166
5920049	SE	1999-07-06T00:00:00	A	US	45386186
6043336	US;US;US	2000-03-28T00:00:00	A	US	45386204
6022533	JP;JP	2000-02-08T00:00:00	A	US	45386254
6141796	AU	2000-11-07T00:00:00	A	US	45386291
6000403	US	1999-12-14T00:00:00	A	US	45386325
6117011	RU	2000-09-12T00:00:00	A	US	45386379
6102133	DE;US;DE	2000-08-15T00:00:00	A	US	45386394
5969037	JP;JP	1999-10-19T00:00:00	A	US	45386444
5988970	AU	1999-11-23T00:00:00	A	US	45386482
6103348	DE;DE	2000-08-15T00:00:00	A	US	45386516
6126890	US	2000-10-03T00:00:00	A	US	45386553
6035630	HU	2000-03-14T00:00:00	A	US	45386572
6130502	JP;JP;JP;JP;JP;JP;JP	2000-10-10T00:00:00	A	US	45386609
5976490	NO	1999-11-02T00:00:00	A	US	45386626
6021316	FI;FI	2000-02-01T00:00:00	A	US	45386665
5947294	JP;JP;JP;JP	1999-09-07T00:00:00	A	US	45386680
5980241	DE	1999-11-09T00:00:00	A	US	45386714
6143934	DE;DE;DE;DE;DE;DE	2000-11-07T00:00:00	A	US	45386733
6032244	US	2000-02-29T00:00:00	A	US	45386752
6048937	DE;DE;DE	2000-04-11T00:00:00	A	US	45386753
5890451	GB	1999-04-06T00:00:00	A	US	45386773
6059896	JP;JP;JP	2000-05-09T00:00:00	A	US	45386843
6032318	IE;IE;IE	2000-03-07T00:00:00	A	US	45386862
6041608	JP	2000-03-28T00:00:00	A	US	45386897
5998456	JP;JP	1999-12-07T00:00:00	A	US	45386915
5991679	DE	1999-11-23T00:00:00	A	US	45386933
6157610	JP	2000-12-05T00:00:00	A	US	45386951
6055312	FR;FR	2000-04-25T00:00:00	A	US	45386970
6127042	FR	2000-10-03T00:00:00	A	US	45386987
6011571	FR;FR	2000-01-04T00:00:00	A	US	45387035
5946428	RU;RU;US	1999-08-31T00:00:00	A	US	45387052
5939689	SE	1999-08-17T00:00:00	A	US	45387091
6054119	FI;FI;FI	2000-04-25T00:00:00	A	US	45387161
5958501	JP;JP;JP;JP;JP;JP	1999-09-28T00:00:00	A	US	45387199
6062283	JP;JP;JP;JP;JP;JP;JP;JP;JP	2000-05-16T00:00:00	A	US	45387234
6030555	FR	2000-02-29T00:00:00	A	US	45387253
6068959	JP;DE;JP;JP;DE;JP;JP	2000-05-30T00:00:00	A	US	45387288
6052940	JP;DE;JP;DE;JP;JP	2000-04-25T00:00:00	A	US	45387307
5983845	JP	1999-11-16T00:00:00	A	US	45387324
6127358	SI	2000-10-03T00:00:00	A	US	45387339
6016029	JP;JP	2000-01-18T00:00:00	A	US	45387377
6082955	AU	2000-07-04T00:00:00	A	US	45387416
5994751	DE	1999-11-30T00:00:00	A	US	45387436
6062833	DE;DE;DE	2000-05-16T00:00:00	A	US	45387493
5991037	FR;FR;FR	1999-11-23T00:00:00	A	US	45387545
5986006	DE;DE;DE	1999-11-16T00:00:00	A	US	45387579
5939515	DE;DE	1999-08-17T00:00:00	A	US	45387611
5905096	DE;DE;DE;DE;DE;DE;DE;DE;DE;DE;DE	1999-05-18T00:00:00	A	US	45387629
6024209	DE	2000-02-15T00:00:00	A	US	45387647
5967957	DE	1999-10-19T00:00:00	A	US	45387661
5870998	GB	1999-02-16T00:00:00	A	US	45387680
6107722	DE	2000-08-22T00:00:00	A	US	45387696
6038523	JP;JP	2000-03-14T00:00:00	A	US	45387729
6016587	GB;GB	2000-01-25T00:00:00	A	US	45387763
5971140	GB	1999-10-26T00:00:00	A	US	45387798
6018046	JP;JP;JP;JP;JP;JP;JP	2000-01-25T00:00:00	A	US	45387816
5971695	DE;DE	1999-10-26T00:00:00	A	US	45387851
5965637	DE;DE;DE;DE;DE	1999-10-12T00:00:00	A	US	45387869
5886226	DE;DE;DE	1999-03-23T00:00:00	A	US	45387887
5993690	JP;JP;JP;JP	1999-11-30T00:00:00	A	US	45387939
6102554	GB;GB	2000-08-15T00:00:00	A	US	45387955
5926326	DE;DE;DE	1999-07-20T00:00:00	A	US	45387992
6008832	JP	1999-12-28T00:00:00	A	US	45388024
6080755	JP;JP;JP;JP;JP	2000-06-27T00:00:00	A	US	45388043
6047745	FR	2000-04-11T00:00:00	A	US	45388063
5978431	GB	1999-11-02T00:00:00	A	US	45388082
6058692	SE	2000-05-09T00:00:00	A	US	45388135
5967727	AT;AT	1999-10-19T00:00:00	A	US	45388155
6054042	US;US;US;US;US;US;US;US	2000-04-25T00:00:00	A	US	45388187
6033558	JP	2000-03-07T00:00:00	A	US	45388205
6047977	SE	2000-04-11T00:00:00	A	US	45388224
5993911	DE;DE;DE;DE;DE;DE	1999-11-30T00:00:00	A	US	45388242
6013326	DE;DE;DE;DE;DE;DE	2000-01-11T00:00:00	A	US	45388259
6030186	SG	2000-02-29T00:00:00	A	US	45388293
6098890	DE;DE;DE;DE	2000-08-08T00:00:00	A	US	45388310
5945332	SE	1999-08-31T00:00:00	A	US	45388328
6061484	GB;GB	2000-05-09T00:00:00	A	US	45388345
6077815	DE;DE	2000-06-20T00:00:00	A	US	45388365
6038845	DE;DE	2000-03-21T00:00:00	A	US	45388401
5975700	DE	1999-11-02T00:00:00	A	US	45388418
6066236	AU	2000-05-23T00:00:00	A	US	45388437
6030185	DE;DE;DE	2000-02-29T00:00:00	A	US	45388473
5952540	KR;KR;KR;KR;KR	1999-09-14T00:00:00	A	US	45388536
6106876	GB;GB	2000-08-22T00:00:00	A	US	45388588
5967170	GB;GB	1999-10-19T00:00:00	A	US	45388606
5966790	DE	1999-10-19T00:00:00	A	US	45388622
6103223	DE;DE	2000-08-15T00:00:00	A	US	45388640
6166836	GB;GB	2000-12-26T00:00:00	A	US	45388677
6003487	GB	1999-12-21T00:00:00	A	US	45388695
5901681	DE	1999-05-11T00:00:00	A	US	45388713
6120280	JP;JP	2000-09-19T00:00:00	A	US	45388729
5934214	DE	1999-08-10T00:00:00	A	US	45388794
5958208	DE;DE	1999-09-28T00:00:00	A	US	45388812
6063735	DE;DE;DE;DE;DE;DE;DE;DE;DE;DE	2000-05-16T00:00:00	A	US	45388829
5970646	NO;NO;NO	1999-10-26T00:00:00	A	US	45388847
6088035	IL;IL	2000-07-11T00:00:00	A	US	45388865
6141915	NO;NO	2000-11-07T00:00:00	A	US	45388901
5874605	JP;JP;JP;JP;JP;JP	1999-02-23T00:00:00	A	US	45388918
6033746	GB	2000-03-07T00:00:00	A	US	45388935
5945415	JP;JP;JP;JP;JP	1999-08-31T00:00:00	A	US	45388970
6024040	FR	2000-02-15T00:00:00	A	US	45389002
5898371	SE	1999-04-27T00:00:00	A	US	45389020
6109946	DE;DE;DE;DE	2000-08-29T00:00:00	A	US	45389040
6007866	DE;DE	1999-12-28T00:00:00	A	US	45389057
6048953	JP;JP;JP	2000-04-11T00:00:00	A	US	45389077
5927905	NL	1999-07-27T00:00:00	A	US	45389095
6068531	DE	2000-05-30T00:00:00	A	US	45389133
6013923	CA	2000-01-11T00:00:00	A	US	45389168
5929449	CA	1999-07-27T00:00:00	A	US	45389205
5964427	GB	1999-10-12T00:00:00	A	US	45389275
6035728	DE	2000-03-14T00:00:00	A	US	45389293
6082265	JP;JP;JP	2000-07-04T00:00:00	A	US	45389326
5980725	FR;NL	1999-11-09T00:00:00	A	US	45389344
5888967	DE;DE;DE;DE	1999-03-30T00:00:00	A	US	45389395
6117563	JP;JP;JP;JP;JP;JP	2000-09-12T00:00:00	A	US	45389413
6083985	JP;JP;JP	2000-07-04T00:00:00	A	US	45389449
5985887	IT;IT;IT;IT;IT	1999-11-16T00:00:00	A	US	45389468
6060557	DE;DE	2000-05-09T00:00:00	A	US	45389486
6047732	DE	2000-04-11T00:00:00	A	US	45389504
5998876	US;US;US;US;US;US	1999-12-07T00:00:00	A	US	45389556
6029615	US;US;US	2000-02-29T00:00:00	A	US	45389589
6003742	US;US	1999-12-21T00:00:00	A	US	45389604
6098919	US	2000-08-08T00:00:00	A	US	45389657
5908573	US;US	1999-06-01T00:00:00	A	US	45389675
6163425	JP;JP	2000-12-19T00:00:00	A	US	45389693
5893696	US	1999-04-13T00:00:00	A	US	45389744
6031047	US;US	2000-02-29T00:00:00	A	US	45389798
6116992	US	2000-09-12T00:00:00	A	US	45389816
6157398	US	2000-12-05T00:00:00	A	US	45389831
6028445	US	2000-02-22T00:00:00	A	US	45389868
5945468	US;US;US;US	1999-08-31T00:00:00	A	US	45389955
6007614	US;US	1999-12-28T00:00:00	A	US	45389974
6120075	US	2000-09-19T00:00:00	A	US	45389991
6080276	US	2000-06-27T00:00:00	A	US	45390143
6144534	US;US;US	2000-11-07T00:00:00	A	US	45390158
6145467	US	2000-11-14T00:00:00	A	US	45390208
5855045	JP	1999-01-05T00:00:00	A	US	45390242
6146278	JP	2000-11-14T00:00:00	A	US	45390259
6010816	JP;JP	2000-01-04T00:00:00	A	US	45390293
6110813	JP;JP;JP;JP	2000-08-29T00:00:00	A	US	45390294
5995444	US	1999-11-30T00:00:00	A	US	45390345
6115359	CA;CA;CA	2000-09-05T00:00:00	A	US	45390362
6022386	FR;FR	2000-02-08T00:00:00	A	US	45390378
6118764	CA;CA;CA	2000-09-12T00:00:00	A	US	45390396
6066896	JP;JP;JP;JP	2000-05-23T00:00:00	A	US	45390413
5995795	IL	1999-11-30T00:00:00	A	US	45390430
6140740	IL;IL;IL	2000-10-31T00:00:00	A	US	45390449
5982585	US;US	1999-11-09T00:00:00	A	US	45390483
6148295	US;US	2000-11-14T00:00:00	A	US	45390570
6125005	US;US;US	2000-09-26T00:00:00	A	US	45390586
5882447	JP;JP;JP;JP;JP	1999-03-16T00:00:00	A	US	45390605
5929251	AT;AT;AT;AT;AT;AT;AT	1999-07-27T00:00:00	A	US	45390656
5963286	JP;JP;JP;JP;JP	1999-10-05T00:00:00	A	US	45390690
6121924	US;US;US	2000-09-19T00:00:00	A	US	45390741
6130642	US;US	2000-10-10T00:00:00	A	US	45390759
6088932	US;US;US;US	2000-07-18T00:00:00	A	US	45390795
5868198	JP	1999-02-09T00:00:00	A	US	45390814
5951187	TW	1999-09-14T00:00:00	A	US	45390831
6086134	US;US	2000-07-11T00:00:00	A	US	45390866
5971129	AT;AT	1999-10-26T00:00:00	A	US	45390912
5936082	US	1999-08-10T00:00:00	A	US	45390928
6138177	US;US	2000-10-24T00:00:00	A	US	45390993
5903946	GB;GB	1999-05-18T00:00:00	A	US	45391091
6150904	JP;JP	2000-11-21T00:00:00	A	US	45391109
6106979	US	2000-08-22T00:00:00	A	US	45391162
6048336	DE	2000-04-11T00:00:00	A	US	45391183
5998120	US;US;GB	1999-12-07T00:00:00	A	US	45391201
5942995	US;US	1999-08-24T00:00:00	A	US	45391217
5976924	US;US;US	1999-11-02T00:00:00	A	US	45391235
5919634	US	1999-07-06T00:00:00	A	US	45391336
6097151	KR;KR	2000-08-01T00:00:00	A	US	45391352
6069446	KR	2000-05-30T00:00:00	A	US	45391387
6081041	KR	2000-06-27T00:00:00	A	US	45391406
5943259	KR	1999-08-24T00:00:00	A	US	45391420
5880442	KR	1999-03-09T00:00:00	A	US	45391455
5957595	TW	1999-09-28T00:00:00	A	US	45391508
5971297	US	1999-10-26T00:00:00	A	US	45391545
6086493	JP;JP	2000-07-11T00:00:00	A	US	45391580
5938881	JP;JP;JP;JP	1999-08-17T00:00:00	A	US	45391597
5904327	TW	1999-05-18T00:00:00	A	US	45391613
5995014	US	1999-11-30T00:00:00	A	US	45391664
5970009	DE;US;US	1999-10-19T00:00:00	A	US	45391683
5932758	DE;DE;DE	1999-08-03T00:00:00	A	US	45391718
5894806	US;US;US;US;US;US	1999-04-20T00:00:00	A	US	45391758
6018029	US;US	2000-01-25T00:00:00	A	US	45391776
6072322	US;US	2000-06-06T00:00:00	A	US	45391793
5875276	US;US	1999-02-23T00:00:00	A	US	45391934
5906999	US;US	1999-05-25T00:00:00	A	US	45392051
6125700	JP;JP;JP	2000-10-03T00:00:00	A	US	45392085
5903354	IT;IT	1999-05-11T00:00:00	A	US	45392102
5926935	JP;JP	1999-07-27T00:00:00	A	US	45392172
6154578	KR;KR	2000-11-28T00:00:00	A	US	45392217
5909019	US;US	1999-06-01T00:00:00	A	US	45392265
6057411	US	2000-05-02T00:00:00	A	US	45392283
5952441	US;US;US;US	1999-09-14T00:00:00	A	US	45392300
5889388	US;US;US	1999-03-30T00:00:00	A	US	45392318
5983443	US	1999-11-16T00:00:00	A	US	45392434
6032261	US	2000-02-29T00:00:00	A	US	45392486
5968553	US;US;US;US	1999-10-19T00:00:00	A	US	45392502
5961844	US;US	1999-10-05T00:00:00	A	US	45392518
6081564	KR	2000-06-27T00:00:00	A	US	45392536
5965119	US;US	1999-10-12T00:00:00	A	US	45392554
5949744	KR	1999-09-07T00:00:00	A	US	45392572
6129185	US;US	2000-10-10T00:00:00	A	US	45392588
6105080	US;US	2000-08-15T00:00:00	A	US	45392641
5877894	US	1999-03-02T00:00:00	A	US	45392659
5971254	US;US	1999-10-26T00:00:00	A	US	45392677
6008951	US	1999-12-28T00:00:00	A	US	45392709
5965890	US	1999-10-12T00:00:00	A	US	45392726
6040708	US;US;US	2000-03-21T00:00:00	A	US	45392746
6049520	US	2000-04-11T00:00:00	A	US	45392763
5999372	US;US;US	1999-12-07T00:00:00	A	US	45392780
6080199	JP;JP;JP	2000-06-27T00:00:00	A	US	45392781
6064254	US;US	2000-05-16T00:00:00	A	US	45392816
6017864	US;US;US;US;US	2000-01-25T00:00:00	A	US	45392852
6099589	US;US	2000-08-08T00:00:00	A	US	45392887
5912539	JP;JP;JP	1999-06-15T00:00:00	A	US	45392917
5965205	JP	1999-10-12T00:00:00	A	US	45392932
5957732	JP;JP	1999-09-28T00:00:00	A	US	45392967
6041960	US	2000-03-28T00:00:00	A	US	45392982
5886642	US	1999-03-23T00:00:00	A	US	45393055
6074131	US;US;US;US	2000-06-13T00:00:00	A	US	45393071
6027327	US	2000-02-22T00:00:00	A	US	45393088
6083759	US	2000-07-04T00:00:00	A	US	45393139
6164234	NL;NL	2000-12-26T00:00:00	A	US	45393210
5908955	JP;JP	1999-06-01T00:00:00	A	US	45393242
6107847	US;US;US	2000-08-22T00:00:00	A	US	45393258
6044334	KR;KR	2000-03-28T00:00:00	A	US	45393273
5944093	US	1999-08-31T00:00:00	A	US	45393291
5949721	KR;KR	1999-09-07T00:00:00	A	US	45393309
6070737	US;US	2000-06-06T00:00:00	A	US	45393325
5955700	US;US	1999-09-21T00:00:00	A	US	45393444
5925625	BE	1999-07-20T00:00:00	A	US	45393462
5996917	DE;DE;DE	1999-12-07T00:00:00	A	US	45393477
6146002	US;US	2000-11-14T00:00:00	A	US	45393528
6055274	US	2000-04-25T00:00:00	A	US	45393543
6142984	US;US;US	2000-11-07T00:00:00	A	US	45393563
5977797	US	1999-11-02T00:00:00	A	US	45393618
6166439	US	2000-12-26T00:00:00	A	US	45393635
5902463	US	1999-05-11T00:00:00	A	US	45393656
6010273	US	2000-01-04T00:00:00	A	US	45393675
6010649	US;US	2000-01-04T00:00:00	A	US	45393693
5886853	JP;JP;JP	1999-03-23T00:00:00	A	US	45393725
6133734	US	2000-10-17T00:00:00	A	US	45393740
6107192	US;US;US	2000-08-22T00:00:00	A	US	45393759
6088657	US	2000-07-11T00:00:00	A	US	45393776
5923004	US;US;US	1999-07-13T00:00:00	A	US	45393794
6115016	JP;JP;JP;JP;JP	2000-09-05T00:00:00	A	US	45393808
6001429	US	1999-12-14T00:00:00	A	US	45393826
5945066	US;US;US	1999-08-31T00:00:00	A	US	45393884
6111323	US;US;US;US;US;US	2000-08-29T00:00:00	A	US	45393904
5927189	US;US	1999-07-27T00:00:00	A	US	45393922
5979147	US	1999-11-09T00:00:00	A	US	45393954
6121705	MY	2000-09-19T00:00:00	A	US	45393970
5937756	JP;JP	1999-08-17T00:00:00	A	US	45394063
6151493	JP;JP	2000-11-21T00:00:00	A	US	45394081
5959474	KR;KR	1999-09-28T00:00:00	A	US	45394097
6064944	FR;FR	2000-05-16T00:00:00	A	US	45394132
6028817	US	2000-02-22T00:00:00	A	US	45394166
5972166	US;US;US	1999-10-26T00:00:00	A	US	45394222
6039581	US	2000-03-21T00:00:00	A	US	45394240
5954535	US	1999-09-21T00:00:00	A	US	45394259
6078022	US;US	2000-06-20T00:00:00	A	US	45394304
6064035	US;US;US;US	2000-05-16T00:00:00	A	US	45394321
6088803	US;US	2000-07-11T00:00:00	A	US	45394339
5941089	JP;JP;JP	1999-08-24T00:00:00	A	US	45394375
6003652	JP;JP;JP	1999-12-21T00:00:00	A	US	45394406
6056295	JP	2000-05-02T00:00:00	A	US	45394424
5917234	JP	1999-06-29T00:00:00	A	US	45394442
5963226	JP	1999-10-05T00:00:00	A	US	45394478
5999030	JP	1999-12-07T00:00:00	A	US	45394497
6074492	US	2000-06-13T00:00:00	A	US	45394549
6000618	IT	1999-12-14T00:00:00	A	US	45394600
6061645	IT;IT;IT;IT	2000-05-09T00:00:00	A	US	45394618
5917443	JP;JP	1999-06-29T00:00:00	A	US	45394637
6033190	DE	2000-03-07T00:00:00	A	US	45394655
6047893	IT	2000-04-11T00:00:00	A	US	45394671
6052140	JP	2000-04-18T00:00:00	A	US	45394690
5927357	US;US;US;US;US;US	1999-07-27T00:00:00	A	US	45394707
6108174	US	2000-08-22T00:00:00	A	US	45394797
5971624	US;US;US;US	1999-10-26T00:00:00	A	US	45394826
6049379	US	2000-04-11T00:00:00	A	US	45394859
6023707	JP;JP;JP;JP;JP;JP;JP	2000-02-08T00:00:00	A	US	45394879
6069616	US	2000-05-30T00:00:00	A	US	45394897
6000574	US	1999-12-14T00:00:00	A	US	45394947
5948399	US	1999-09-07T00:00:00	A	US	45394981
6101263	JP;JP;JP;JP;JP;JP	2000-08-08T00:00:00	A	US	45395013
5980116	TW	1999-11-09T00:00:00	A	US	45395028
6069206	JP;JP	2000-05-30T00:00:00	A	US	45395044
5912583	US;IN	1999-06-15T00:00:00	A	US	45395159
5991770	US;US;US;US	1999-11-23T00:00:00	A	US	45395176
5981872	FR;FR	1999-11-09T00:00:00	A	US	45395239
5896859	US	1999-04-27T00:00:00	A	US	45395259
6045472	TW;TW;TW	2000-04-04T00:00:00	A	US	45395276
5979907	JP;JP	1999-11-09T00:00:00	A	US	45395294
5890642	JP	1999-04-06T00:00:00	A	US	45395311
5988062	JP	1999-11-23T00:00:00	A	US	45395345
6029268	KR;KR	2000-02-22T00:00:00	A	US	45395379
5985152	JP;JP	1999-11-16T00:00:00	A	US	45395396
5864404	IT	1999-01-26T00:00:00	A	US	45395413
6144696	US;US	2000-11-07T00:00:00	A	US	45395431
5926435	KR;KR	1999-07-20T00:00:00	A	US	45395447
6042126	DE;DE	2000-03-28T00:00:00	A	US	45395484
5981830	US;US	1999-11-09T00:00:00	A	US	45395500
6118107	DE	2000-09-12T00:00:00	A	US	45395516
6121655	JP;JP;JP;JP;US	2000-09-19T00:00:00	A	US	45395532
6107669	JP;JP	2000-08-22T00:00:00	A	US	45395585
6024022	FR	2000-02-15T00:00:00	A	US	45395603
6059837	US;US	2000-05-09T00:00:00	A	US	45395620
6018027	US;US;US;US;US;US	2000-01-25T00:00:00	A	US	45395639
5947390	US	1999-09-07T00:00:00	A	US	45395655
6057487	US;US;US	2000-05-02T00:00:00	A	US	45395712
6095853	TW;US;US	2000-08-01T00:00:00	A	US	45395729
6133128	US;US	2000-10-17T00:00:00	A	US	45395781
6067817	FR;BE;FR;FR	2000-05-30T00:00:00	A	US	45395798
6113927	JP	2000-09-05T00:00:00	A	US	45395816
6046552	KR	2000-04-04T00:00:00	A	US	45395851
5964488	AR	1999-10-12T00:00:00	A	US	45395871
5921660	US	1999-07-13T00:00:00	A	US	45395909
6003134	US;US	1999-12-14T00:00:00	A	US	45395963
6145692	IL	2000-11-14T00:00:00	A	US	45395981
5913012	KR	1999-06-15T00:00:00	A	US	45396049
6102543	DE	2000-08-15T00:00:00	A	US	45396066
5978444	US;US	1999-11-02T00:00:00	A	US	45396105
5969873	JP	1999-10-19T00:00:00	A	US	45396124
6040662	JP	2000-03-21T00:00:00	A	US	45396142
6144153	JP	2000-11-07T00:00:00	A	US	45396198
5953888	FR;FR	1999-09-21T00:00:00	A	US	45396233
5971098	JP;JP;JP;JP;JP	1999-10-26T00:00:00	A	US	45396249
5983916	US;US;US;US	1999-11-16T00:00:00	A	US	45396281
6050050	US;US;US;US	2000-04-18T00:00:00	A	US	45396300
6031559	US	2000-02-29T00:00:00	A	US	45396353
6059233	FR;FR	2000-05-09T00:00:00	A	US	45396388
6099176	US	2000-08-08T00:00:00	A	US	45396468
5965289	KR	1999-10-12T00:00:00	A	US	45396501
6103862	KR	2000-08-15T00:00:00	A	US	45396518
5855324	US;US;US	1999-01-05T00:00:00	A	US	45396535
6157751	US;US;US	2000-12-05T00:00:00	A	US	45396555
5897561	US	1999-04-27T00:00:00	A	US	45396624
6055505	US	2000-04-25T00:00:00	A	US	45396655
6033204	JP;JP;JP;JP;JP	2000-03-07T00:00:00	A	US	45396671
5957753	US;US	1999-09-28T00:00:00	A	US	45396705
5953807	US	1999-09-21T00:00:00	A	US	45396722
5974907	KR	1999-11-02T00:00:00	A	US	45396787
6045475	KR	2000-04-04T00:00:00	A	US	45396805
6039145	JP;JP	2000-03-21T00:00:00	A	US	45396823
6021939	KR;KR	2000-02-08T00:00:00	A	US	45396871
6049614	KR	2000-04-11T00:00:00	A	US	45396906
6057868	JP;JP	2000-05-02T00:00:00	A	US	45396978
6001108	US;US;US;US;US;US	1999-12-14T00:00:00	A	US	45397013
5971906	US;US	1999-10-26T00:00:00	A	US	45397066
6027680	US;US;US;US	2000-02-22T00:00:00	A	US	45397102
5920666	US;US;KW;US	1999-07-06T00:00:00	A	US	45397118
5995334	US;US	1999-11-30T00:00:00	A	US	45397152
6058885	US	2000-05-09T00:00:00	A	US	45397180
6014523	JP;JP;JP;JP;JP;JP;JP	2000-01-11T00:00:00	A	US	45397210
6028144	US;US	2000-02-22T00:00:00	A	US	45397227
5980574	JP;JP;JP;JP	1999-11-09T00:00:00	A	US	45397228
5948366	AT	1999-09-07T00:00:00	A	US	45397261
6065004	US	2000-05-16T00:00:00	A	US	45397277
6051363	JP;JP;JP	2000-04-18T00:00:00	A	US	45397326
5958630	JP;JP	1999-09-28T00:00:00	A	US	45397341
5877992	CA;CA;CA	1999-03-02T00:00:00	A	US	45397358
5898152	KR	1999-04-27T00:00:00	A	US	45397375
6055828	US;US;US	2000-05-02T00:00:00	A	US	45397393
5959808	US;US	1999-09-28T00:00:00	A	US	45397428
6009496	TW	1999-12-28T00:00:00	A	US	45397443
6104376	TW	2000-08-15T00:00:00	A	US	45397460
5915171	TW	1999-06-22T00:00:00	A	US	45397491
5933749	TW	1999-08-03T00:00:00	A	US	45397524
6019491	TW;TW	2000-02-01T00:00:00	A	US	45397541
6033588	TW	2000-03-07T00:00:00	A	US	45397558
6146940	TW	2000-11-14T00:00:00	A	US	45397573
5943885	KR	1999-08-31T00:00:00	A	US	45397607
6019036	JP	2000-02-01T00:00:00	A	US	45397626
5927543	FR;FR;FR	1999-07-27T00:00:00	A	US	45397644
6023656	FR;FR;FR;FR	2000-02-08T00:00:00	A	US	45397661
5924208	JP	1999-07-20T00:00:00	A	US	45397695
5922957	FR;FR	1999-07-13T00:00:00	A	US	45397728
6063883	CA;CA;CA;CA	2000-05-16T00:00:00	A	US	45397747
5961077	FR;FR	1999-10-05T00:00:00	A	US	45397765
6115311	KR;KR;KR	2000-09-05T00:00:00	A	US	45397782
6090058	US;US;US	2000-07-18T00:00:00	A	US	45397800
6019166	US;US	2000-02-01T00:00:00	A	US	45397817
6119177	KR	2000-09-12T00:00:00	A	US	45397852
6132926	KR;KR;KR	2000-10-17T00:00:00	A	US	45397869
6100223	US	2000-08-08T00:00:00	A	US	45397938
5988545	US	1999-11-23T00:00:00	A	US	45397955
6053960	US;US	2000-04-25T00:00:00	A	US	45397970
6042705	US	2000-03-28T00:00:00	A	US	45398022
6012001	US	2000-01-04T00:00:00	A	US	45398042
6037445	US;US;US;US;US;US	2000-03-14T00:00:00	A	US	45398071
6070213	US	2000-05-30T00:00:00	A	US	45398105
5933482	KR	1999-08-03T00:00:00	A	US	45398143
6134335	KR	2000-10-17T00:00:00	A	US	45398159
5991222	KR;KR	1999-11-23T00:00:00	A	US	45398205
5997437	KR	1999-12-07T00:00:00	A	US	45398223
6154290	JP	2000-11-28T00:00:00	A	US	45398245
6046540	JP	2000-04-04T00:00:00	A	US	45398264
6027390	JP;JP	2000-02-22T00:00:00	A	US	45398279
6049816	KR;KR	2000-04-11T00:00:00	A	US	45398315
5881044	KR;KR	1999-03-09T00:00:00	A	US	45398349
6107646	KR	2000-08-22T00:00:00	A	US	45398367
6016718	KR;KR	2000-01-25T00:00:00	A	US	45398385
6000504	KR;KR;KR	1999-12-14T00:00:00	A	US	45398402
5929788	US	1999-07-27T00:00:00	A	US	45398442
6004096	US	1999-12-21T00:00:00	A	US	45398460
5980925	US;US	1999-11-09T00:00:00	A	US	45398497
6029730	US;US	2000-02-29T00:00:00	A	US	45398515
5970372	US;US;US	1999-10-19T00:00:00	A	US	45398531
5965855	JP;JP	1999-10-12T00:00:00	A	US	45398599
6110426	US;US	2000-08-29T00:00:00	A	US	45398616
6038438	GB;US	2000-03-14T00:00:00	A	US	45398632
6147982	US;US;US	2000-11-14T00:00:00	A	US	45398649
6086173	GB	2000-07-11T00:00:00	A	US	45398667
6122895	DE	2000-09-26T00:00:00	A	US	45398686
6095985	US;US;US	2000-08-01T00:00:00	A	US	45398704
6017166	US	2000-01-25T00:00:00	A	US	45398720
5944664	JP	1999-08-31T00:00:00	A	US	45398738
6049222	US	2000-04-11T00:00:00	A	US	45398775
6113453	US	2000-09-05T00:00:00	A	US	45398795
5925250	US	1999-07-20T00:00:00	A	US	45398812
6086089	DE;DE	2000-07-11T00:00:00	A	US	45398884
5942344	DE;DE;DE	1999-08-24T00:00:00	A	US	45398900
5938020	DE	1999-08-17T00:00:00	A	US	45398935
6088814	US;US	2000-07-11T00:00:00	A	US	45398969
6019509	DE;DE;DE;DE	2000-02-01T00:00:00	A	US	45398985
5995010	US;US;US	1999-11-30T00:00:00	A	US	45399003
6030861	US	2000-02-29T00:00:00	A	US	45399041
6012973	DE	2000-01-11T00:00:00	A	US	45399074
5913560	US	1999-06-22T00:00:00	A	US	45399089
6104749	US;US	2000-08-15T00:00:00	A	US	45399107
6046577	US;US	2000-04-04T00:00:00	A	US	45399142
6015992	US;US	2000-01-18T00:00:00	A	US	45399161
5979930	DE	1999-11-09T00:00:00	A	US	45399193
6107856	US	2000-08-22T00:00:00	A	US	45399229
5979700	US	1999-11-09T00:00:00	A	US	45399263
5928396	US	1999-07-27T00:00:00	A	US	45399433
6097750	US;US;US;US;US	2000-08-01T00:00:00	A	US	45399485
5872094	US;US;US	1999-02-16T00:00:00	A	US	45399502
5919415	FR	1999-07-06T00:00:00	A	US	45399503
6049217	US;US;US	2000-04-11T00:00:00	A	US	45399552
6167529	US	2000-12-26T00:00:00	A	US	45399571
6021411	US;US;US	2000-02-01T00:00:00	A	US	45399586
5905070	US;US	1999-05-18T00:00:00	A	US	45399603
5970888	US	1999-10-26T00:00:00	A	US	45399671
6086462	US	2000-07-11T00:00:00	A	US	45399686
5884054	US;US	1999-03-16T00:00:00	A	US	45399717
5870515	US;US	1999-02-09T00:00:00	A	US	45399718
6151158	JP;JP;JP	2000-11-21T00:00:00	A	US	45399737
5962470	JP;JP;JP;JP;JP;JP;JP;JP	1999-10-05T00:00:00	A	US	45399752
6072943	US;US	2000-06-06T00:00:00	A	US	45399768
5932087	US	1999-08-03T00:00:00	A	US	45399803
6084424	US	2000-07-04T00:00:00	A	US	45399817
6000417	US	1999-12-14T00:00:00	A	US	45399833
5971266	US;US;US	1999-10-26T00:00:00	A	US	45399850
6157967	US;US;US;US;US;US;US;US;US;US;US	2000-12-05T00:00:00	A	US	45399867
6031519	US	2000-02-29T00:00:00	A	US	45399885
6026935	KR	2000-02-22T00:00:00	A	US	45399934
6050370	KR	2000-04-18T00:00:00	A	US	45399950
5948419	US;US	1999-09-07T00:00:00	A	US	45399967
6016563	US	2000-01-18T00:00:00	A	US	45400015
6148364	US;US;US	2000-11-14T00:00:00	A	US	45400034
5909566	US;US	1999-06-01T00:00:00	A	US	45400070
6002392	US;US	1999-12-14T00:00:00	A	US	45400088
5978437	US	1999-11-02T00:00:00	A	US	45400136
6008552	JP;JP;JP;JP	1999-12-28T00:00:00	A	US	45400206
6051558	US;US;US	2000-04-18T00:00:00	A	US	45400257
5928170	US	1999-07-27T00:00:00	A	US	45400308
6015530	US	2000-01-18T00:00:00	A	US	45400344
6088047	US;US;US;US;US	2000-07-11T00:00:00	A	US	45400362
6069078	US;US	2000-05-30T00:00:00	A	US	45400379
5951557	US	1999-09-14T00:00:00	A	US	45400396
5906348	US	1999-05-25T00:00:00	A	US	45400414
5952448	KR;KR;KR;KR;KR	1999-09-14T00:00:00	A	US	45400469
6079000	US;US;US;US	2000-06-20T00:00:00	A	US	45400487
6055547	US;US;US;US	2000-04-25T00:00:00	A	US	45400504
5901912	CA	1999-05-11T00:00:00	A	US	45400593
5988563	US	1999-11-23T00:00:00	A	US	45400676
6092784	US	2000-07-25T00:00:00	A	US	45400697
5992668	US	1999-11-30T00:00:00	A	US	45400745
5934493	US	1999-08-10T00:00:00	A	US	45400782
6003819	US	1999-12-21T00:00:00	A	US	45400800
5959881	US;US;US;US	1999-09-28T00:00:00	A	US	45400834
5989553	US;US;US	1999-11-23T00:00:00	A	US	45400854
5855501	JP;JP	1999-01-05T00:00:00	A	US	45400903
5924909	JP	1999-07-20T00:00:00	A	US	45400920
5939572	US;US;US	1999-08-17T00:00:00	A	US	45401010
5953186	JP	1999-09-14T00:00:00	A	US	45401041
5888946	US;US	1999-03-30T00:00:00	A	US	45401059
5961630	US;US;US	1999-10-05T00:00:00	A	US	45401078
6025990	US;US	2000-02-15T00:00:00	A	US	45401098
5982714	JP	1999-11-09T00:00:00	A	US	45401114
6131047	US;US	2000-10-10T00:00:00	A	US	45401133
6033580	US;JP	2000-03-07T00:00:00	A	US	45401168
6072946	US;US;US;US	2000-06-06T00:00:00	A	US	45401185
5952963	US;US	1999-09-14T00:00:00	A	US	45401201
6012420	US;US	2000-01-11T00:00:00	A	US	45401219
6032892	US	2000-03-07T00:00:00	A	US	45401236
6081793	US;US;US	2000-06-27T00:00:00	A	US	45401254
5976095	US	1999-11-02T00:00:00	A	US	45401271
6167118	US	2000-12-26T00:00:00	A	US	45401288
6070780	JP;JP;JP	2000-06-06T00:00:00	A	US	45401304
5937731	JP	1999-08-17T00:00:00	A	US	45401337
6074548	AT;DE;CH;CH;DE;DE;CH	2000-06-13T00:00:00	A	US	45401356
5918724	US;US	1999-07-06T00:00:00	A	US	45401370
6008967	JP;JP	1999-12-28T00:00:00	A	US	45401403
5988923	JP	1999-11-23T00:00:00	A	US	45401420
6133359	GB;GB	2000-10-17T00:00:00	A	US	45401454
6058259	JP	2000-05-02T00:00:00	A	US	45401471
5933195	US	1999-08-03T00:00:00	A	US	45401611
5938526	ES	1999-08-17T00:00:00	A	US	45401627
5986500	KR;KR;KR;KR;KR;KR;KR;KR;KR	1999-11-16T00:00:00	A	US	45401696
5934942	US;US;US	1999-08-10T00:00:00	A	US	45401714
5943943	JP	1999-08-31T00:00:00	A	US	45401732
5995088	US	1999-11-30T00:00:00	A	US	45401782
5934120	TW	1999-08-10T00:00:00	A	US	45401795
5904688	US;US;US;US	1999-05-18T00:00:00	A	US	45401827
5935285	US	1999-08-10T00:00:00	A	US	45401843
6114823	US;US	2000-09-05T00:00:00	A	US	45401859
6124477	US	2000-09-26T00:00:00	A	US	45401890
5877003	IT;IT;IT;IT	1999-03-02T00:00:00	A	US	45401910
6071573	US;US	2000-06-06T00:00:00	A	US	45401930
5988127	JP;JP;JP	1999-11-23T00:00:00	A	US	45401967
5985315	FR;FR;FR	1999-11-16T00:00:00	A	US	45401985
6138248	JP;JP;JP;JP;JP	2000-10-24T00:00:00	A	US	45402003
5875673	US;US	1999-03-02T00:00:00	A	US	45402038
6052786	JP	2000-04-18T00:00:00	A	US	45402058
6041859	US	2000-03-28T00:00:00	A	US	45402089
5899511	US	1999-05-04T00:00:00	A	US	45402105
6002706	US;US;US	1999-12-14T00:00:00	A	US	45402124
6042265	CA;US	2000-03-28T00:00:00	A	US	45402160
5878648	DE	1999-03-09T00:00:00	A	US	45402175
5931295	DE	1999-08-03T00:00:00	A	US	45402194
5942901	US;US;US;US	1999-08-24T00:00:00	A	US	45402210
5881396	US	1999-03-16T00:00:00	A	US	45402229
6111983	US;US	2000-08-29T00:00:00	A	US	45402247
6045043	IL;IL;IL;IL	2000-04-04T00:00:00	A	US	45402279
6156790	US;US;US;US;US;US;CA;US	2000-12-05T00:00:00	A	US	45402314
6109674	DE;DE	2000-08-29T00:00:00	A	US	45402347
5971952	US	1999-10-26T00:00:00	A	US	45402385
5903436	US;US;US;US	1999-05-11T00:00:00	A	US	45402404
5996064	US;US;US	1999-11-30T00:00:00	A	US	45402473
5867837	US;US	1999-02-09T00:00:00	A	US	45402490
6043506	US;US;US	2000-03-28T00:00:00	A	US	45402524
6028451	US	2000-02-22T00:00:00	A	US	45402558
6128769	US;US	2000-10-03T00:00:00	A	US	45402576
6103000	US	2000-08-15T00:00:00	A	US	45402593
6054376	US	2000-04-25T00:00:00	A	US	45402642
5940899	CA;CA;US;CA	1999-08-24T00:00:00	A	US	45402732
5994130	US	1999-11-30T00:00:00	A	US	45402842
6013179	US;US;US	2000-01-11T00:00:00	A	US	45402875
6041603	US	2000-03-28T00:00:00	A	US	45402907
5899210	US;US	1999-05-04T00:00:00	A	US	45402924
6069304	US	2000-05-30T00:00:00	A	US	45402940
6053348	DK	2000-04-25T00:00:00	A	US	45402955
6085335	US;US;US;US;US;US	2000-07-04T00:00:00	A	US	45402988
6027299	US	2000-02-22T00:00:00	A	US	45403006
6129149	US	2000-10-10T00:00:00	A	US	45403079
6147946	JP;JP;JP;JP;JP	2000-11-14T00:00:00	A	US	45403113
6000188	IT	1999-12-14T00:00:00	A	US	45403131
6125375	US;US;US;US	2000-09-26T00:00:00	A	US	45403150
6101328	US;US	2000-08-08T00:00:00	A	US	45403183
5988577	US;US	1999-11-23T00:00:00	A	US	45403238
6038261	FR	2000-03-14T00:00:00	A	US	45403255
5961157	FR;FR	1999-10-05T00:00:00	A	US	45403275
6069480	US;US;US	2000-05-30T00:00:00	A	US	45403292
5995378	US;US;US	1999-11-30T00:00:00	A	US	45403311
6115214	US;US;US	2000-09-05T00:00:00	A	US	45403330
5990969	US	1999-11-23T00:00:00	A	US	45403363
6072530	US	2000-06-06T00:00:00	A	US	45403380
6061573	US	2000-05-09T00:00:00	A	US	45403419
6049582	US	2000-04-11T00:00:00	A	US	45403457
6052802	US;US;US;US	2000-04-18T00:00:00	A	US	45403473
6018348	US	2000-01-25T00:00:00	A	US	45403507
5921032	US	1999-07-13T00:00:00	A	US	45403525
6131285	US	2000-10-17T00:00:00	A	US	45403561
6067288	US;US;US	2000-05-23T00:00:00	A	US	45403593
6069875	US;US;US	2000-05-30T00:00:00	A	US	45403629
6104705	US;US;US;US	2000-08-15T00:00:00	A	US	45403645
6025423	FR	2000-02-15T00:00:00	A	US	45403659
6041332	US;US;US	2000-03-21T00:00:00	A	US	45403678
6105010	US	2000-08-15T00:00:00	A	US	45403713
6158042	US	2000-12-05T00:00:00	A	US	45403783
6002988	US;US	1999-12-14T00:00:00	A	US	45403802
5950394	US;US	1999-09-14T00:00:00	A	US	45403821
6072682	IT;IT	2000-06-06T00:00:00	A	US	45403840
6138110	US;US	2000-10-24T00:00:00	A	US	45403858
6154534	US;US	2000-11-28T00:00:00	A	US	45403878
6139402	US	2000-10-31T00:00:00	A	US	45403895
6121100	US;US;US;US;US;US;US	2000-09-19T00:00:00	A	US	45403972
6152565	US;US;US;US	2000-11-28T00:00:00	A	US	45404005
5977894	US;US	1999-11-02T00:00:00	A	US	45404021
6036738	US	2000-03-14T00:00:00	A	US	45404038
6088387	US;US	2000-07-11T00:00:00	A	US	45404056
6015352	US;US	2000-01-18T00:00:00	A	US	45404124
6049023	US;US	2000-04-11T00:00:00	A	US	45404140
6020266	US;US;US	2000-02-01T00:00:00	A	US	45404173
5971238	IT;IT	1999-10-26T00:00:00	A	US	45404208
6088754	US	2000-07-11T00:00:00	A	US	45404227
5949474	US;US;US	1999-09-07T00:00:00	A	US	45404244
6044403	US;US;US;US;US;US	2000-03-28T00:00:00	A	US	45404265
6020916	US;US;US	2000-02-01T00:00:00	A	US	45404303
6038301	US	2000-03-14T00:00:00	A	US	45404457
6160806	US;US	2000-12-12T00:00:00	A	US	45404476
6104004	US;US;US	2000-08-15T00:00:00	A	US	45404579
6057328	US;US	2000-05-02T00:00:00	A	US	45404594
6113339	US	2000-09-05T00:00:00	A	US	45404678
6047259	US;US	2000-04-04T00:00:00	A	US	45404693
5940019	JP	1999-08-17T00:00:00	A	US	45404726
6132809	US;US	2000-10-17T00:00:00	A	US	45404743
5895878	JP	1999-04-20T00:00:00	A	US	45404763
5993675	US	1999-11-30T00:00:00	A	US	45404782
5982009	KR;KR	1999-11-09T00:00:00	A	US	45404818
6034148	US;US	2000-03-07T00:00:00	A	US	45404851
6049968	JP;JP	2000-04-18T00:00:00	A	US	45404852
6093150	US;US;US;US	2000-07-25T00:00:00	A	US	45404868
6108039	US;US	2000-08-22T00:00:00	A	US	45404934
6149867	US;US;US	2000-11-21T00:00:00	A	US	45404952
6044886	US	2000-04-04T00:00:00	A	US	45404988
6137155	US;US	2000-10-24T00:00:00	A	US	45405005
6010497	US;US	2000-01-04T00:00:00	A	US	45405023
5917713	JP	1999-06-29T00:00:00	A	US	45405062
5943268	US	1999-08-24T00:00:00	A	US	45405077
5983006	US;US	1999-11-09T00:00:00	A	US	45405173
6078186	US;US;US	2000-06-20T00:00:00	A	US	45405209
5959680	US	1999-09-28T00:00:00	A	US	45405228
6091454	US	2000-07-18T00:00:00	A	US	45405245
5964474	TW	1999-10-12T00:00:00	A	US	45405310
5976984	TW;TW;TW;TW	1999-11-02T00:00:00	A	US	45405324
5970473	US;US;US	1999-10-19T00:00:00	A	US	45405410
6052439	US;US;US;US	2000-04-18T00:00:00	A	US	45405496
5886637	US	1999-03-23T00:00:00	A	US	45405512
5996867	US;US	1999-12-07T00:00:00	A	US	45405529
5904882	US	1999-05-18T00:00:00	A	US	45405563
5913382	US	1999-06-22T00:00:00	A	US	45405579
5875497	US	1999-03-02T00:00:00	A	US	45405597
6058617	US	2000-05-09T00:00:00	A	US	45405614
5980305	US;US	1999-11-09T00:00:00	A	US	45405631
5902095	US;US	1999-05-11T00:00:00	A	US	45405647
5918520	US	1999-07-06T00:00:00	A	US	45405666
5921842	US	1999-07-13T00:00:00	A	US	45405684
5899466	US	1999-05-04T00:00:00	A	US	45405704
5910151	US	1999-06-08T00:00:00	A	US	45405736
5984841	US	1999-11-16T00:00:00	A	US	45405786
5955031	US	1999-09-21T00:00:00	A	US	45405803
5966756	US	1999-10-19T00:00:00	A	US	45405822
6079982	US	2000-06-27T00:00:00	A	US	45405840
5976011	US	1999-11-02T00:00:00	A	US	45405857
6156219	US	2000-12-05T00:00:00	A	US	45405874
5986473	US;US;US	1999-11-16T00:00:00	A	US	45405890
5994000	US;US	1999-11-30T00:00:00	A	US	45405909
6003102	US;US	1999-12-14T00:00:00	A	US	45405927
5905692	US;US;US	1999-05-18T00:00:00	A	US	45405945
6158643	US	2000-12-12T00:00:00	A	US	45405984
6139827	CA;US;US	2000-10-31T00:00:00	A	US	45406069
6064625	JP	2000-05-16T00:00:00	A	US	45406089
5921648	TW	1999-07-13T00:00:00	A	US	45406122
6084969	US;US	2000-07-04T00:00:00	A	US	45406138
6043980	JP	2000-03-28T00:00:00	A	US	45406154
6072903	JP;JP;JP;GB	2000-06-06T00:00:00	A	US	45406172
6037168	US	2000-03-14T00:00:00	A	US	45406189
6137613	JP	2000-10-24T00:00:00	A	US	45406241
6101619	KR	2000-08-08T00:00:00	A	US	45406276
5935480	JP;JP;JP	1999-08-10T00:00:00	A	US	45406326
5963408	US;US;US	1999-10-05T00:00:00	A	US	45406410
5953944	US;DE;DE	1999-09-21T00:00:00	A	US	45406433
5988188	US	1999-11-23T00:00:00	A	US	45406485
6071375	US;US	2000-06-06T00:00:00	A	US	45406512
6122482	US;US	2000-09-19T00:00:00	A	US	45406538
6133689	US;US	2000-10-17T00:00:00	A	US	45406564
6060709	US;US;US	2000-05-09T00:00:00	A	US	45406641
6128116	US;US;US	2000-10-03T00:00:00	A	US	45406712
5956807	TW	1999-09-28T00:00:00	A	US	45406766
6028313	US	2000-02-22T00:00:00	A	US	45406792
5986169	RU	1999-11-16T00:00:00	A	US	45406846
5975210	US;US	1999-11-02T00:00:00	A	US	45406897
5986660	US	1999-11-16T00:00:00	A	US	45406949
5921912	US;US;US;US	1999-07-13T00:00:00	A	US	45407000
5963612	US	1999-10-05T00:00:00	A	US	45407023
6044132	US	2000-03-28T00:00:00	A	US	45407047
5963613	US	1999-10-05T00:00:00	A	US	45407071
6031393	IL	2000-02-29T00:00:00	A	US	45407099
6125136	US;US	2000-09-26T00:00:00	A	US	45407126
5995932	US	1999-11-30T00:00:00	A	US	45407149
6083839	US	2000-07-04T00:00:00	A	US	45407175
6064606	JP;JP;JP;JP;JP;JP;JP	2000-05-16T00:00:00	A	US	45407289
5931175	TW;TW	1999-08-03T00:00:00	A	US	45407316
5969495	US;US	1999-10-19T00:00:00	A	US	45407368
5959421	US;US	1999-09-28T00:00:00	A	US	45407393
6055987	US;US;US	2000-05-02T00:00:00	A	US	45407526
6059775	US	2000-05-09T00:00:00	A	US	45407551
5950293	US;US	1999-09-14T00:00:00	A	US	45407602
6112299	US;US;US;US;US	2000-08-29T00:00:00	A	US	45407629
6019072	US;US	2000-02-01T00:00:00	A	US	45407677
6019505	US;US;US;US	2000-02-01T00:00:00	A	US	45407707
5966607	US;US	1999-10-12T00:00:00	A	US	45407733
6113693	US	2000-09-05T00:00:00	A	US	45407784
6041899	JP	2000-03-28T00:00:00	A	US	45407810
5953474	US	1999-09-14T00:00:00	A	US	45407837
6036134	US	2000-03-14T00:00:00	A	US	45407889
5927658	CH	1999-07-27T00:00:00	A	US	45407943
6136701	KR	2000-10-24T00:00:00	A	US	45407991
5983381	US;US	1999-11-09T00:00:00	A	US	45408018
6145106	US;US	2000-11-07T00:00:00	A	US	45408041
5946601	US;US;US	1999-08-31T00:00:00	A	US	45408144
5948095	US;US;US	1999-09-07T00:00:00	A	US	45408170
6103625	US;US	2000-08-15T00:00:00	A	US	45408196
6143638	US	2000-11-07T00:00:00	A	US	45408254
6016542	US;US	2000-01-18T00:00:00	A	US	45408282
6112321	JP;JP	2000-08-29T00:00:00	A	US	45408364
6149886	DK	2000-11-21T00:00:00	A	US	45408391
5952523	US;US;US	1999-09-14T00:00:00	A	US	45408442
5903377	JP;JP;JP;JP;JP;JP;JP;JP;JP	1999-05-11T00:00:00	A	US	45408471
6065530	US;US;US;US	2000-05-23T00:00:00	A	US	45410060
6122400	US	2000-09-19T00:00:00	A	US	45410115
6057889	US;US	2000-05-02T00:00:00	A	US	45410143
6084923	US	2000-07-04T00:00:00	A	US	45410172
5912954	US;US;US	1999-06-15T00:00:00	A	US	45410198
6056243	US	2000-05-02T00:00:00	A	US	45410224
5884693	US;US;US	1999-03-23T00:00:00	A	US	45410251
6138042	US;US;US;US	2000-10-24T00:00:00	A	US	45410277
6154633	US;US	2000-11-28T00:00:00	A	US	45410442
5971822	JP;JP;JP	1999-10-26T00:00:00	A	US	45410468
6133172	US;US;US;US	2000-10-17T00:00:00	A	US	45410496
5998824	KR	1999-12-07T00:00:00	A	US	45410522
6057645	US;US;US	2000-05-02T00:00:00	A	US	45410546
6133622	US;US	2000-10-17T00:00:00	A	US	45410627
6076597	US;US	2000-06-20T00:00:00	A	US	45410650
5926860	US;US;CA;US	1999-07-27T00:00:00	A	US	45410675
5916040	JP	1999-06-29T00:00:00	A	US	45410702
6028916	US	2000-02-22T00:00:00	A	US	45410729
5944189	CH;CH;CH	1999-08-31T00:00:00	A	US	45410839
5912858	JP;JP	1999-06-15T00:00:00	A	US	45410924
5968935	JP;JP;JP;JP	1999-10-19T00:00:00	A	US	45410950
5932620	JP;JP;JP;JP	1999-08-03T00:00:00	A	US	45410976
6118211	FR	2000-09-12T00:00:00	A	US	45411003
5940664	JP;JP;JP	1999-08-17T00:00:00	A	US	45411029
5956549	JP;JP;JP	1999-09-21T00:00:00	A	US	45411056
5881009	JP	1999-03-09T00:00:00	A	US	45411083
5922721	JP;JP;JP;JP	1999-07-13T00:00:00	A	US	45411111
6102466	JP;JP;JP	2000-08-15T00:00:00	A	US	45411140
5971708	US	1999-10-26T00:00:00	A	US	45411166
5967752	US;US;US	1999-10-19T00:00:00	A	US	45411191
6083460	JP;JP	2000-07-04T00:00:00	A	US	45411220
6042629	CA	2000-03-28T00:00:00	A	US	45411247
5947434	US;US	1999-09-07T00:00:00	A	US	45412664
6081658	US;US	2000-06-27T00:00:00	A	US	45412692
5897271	US	1999-04-27T00:00:00	A	US	45412773
5868124	US	1999-02-09T00:00:00	A	US	45412799
5964404	US	1999-10-12T00:00:00	A	US	45412856
5895662	US	1999-04-20T00:00:00	A	US	45412884
5975989	US	1999-11-02T00:00:00	A	US	45412912
5967005	US;US	1999-10-19T00:00:00	A	US	45412937
5903931	US	1999-05-18T00:00:00	A	US	45412987
5880414	US;US;US;US;US;US;US;US;US	1999-03-09T00:00:00	A	US	45413041
6117438	US;US;US	2000-09-12T00:00:00	A	US	45413094
5964610	US	1999-10-12T00:00:00	A	US	45413148
5894622	US;US;US;US;US	1999-04-20T00:00:00	A	US	45413176
5966753	US;US;US	1999-10-19T00:00:00	A	US	45413257
6026496	US;US	2000-02-15T00:00:00	A	US	45413312
5899446	US	1999-05-04T00:00:00	A	US	45413365
6105115	US;US	2000-08-15T00:00:00	A	US	45413422
6128433	US;US	2000-10-03T00:00:00	A	US	45413451
5935189	US	1999-08-10T00:00:00	A	US	45413505
6073734	US	2000-06-13T00:00:00	A	US	45413529
6059259	US;US;US	2000-05-09T00:00:00	A	US	45413585
5999717	US;US;US	1999-12-07T00:00:00	A	US	45413662
5937952	US	1999-08-17T00:00:00	A	US	45413687
6120697	US;US;US	2000-09-19T00:00:00	A	US	45413768
5911668	US;US	1999-06-15T00:00:00	A	US	45413796
5924265	US	1999-07-20T00:00:00	A	US	45413824
5992132	US	1999-11-30T00:00:00	A	US	45413850
6097969	US;US;US;US	2000-08-01T00:00:00	A	US	45413873
5924939	US;US;US;US	1999-07-20T00:00:00	A	US	45415297
5884958	IT	1999-03-23T00:00:00	A	US	45415351
6131167	US	2000-10-10T00:00:00	A	US	45415404
6081379	US;US	2000-06-27T00:00:00	A	US	45415433
6016583	US	2000-01-25T00:00:00	A	US	45415536
5916976	US;US;US	1999-06-29T00:00:00	A	US	45415587
6075498	US	2000-06-13T00:00:00	A	US	45415637
6012116	US;US	2000-01-04T00:00:00	A	US	45415638
5965727	US;US;US	1999-10-12T00:00:00	A	US	45415663
6137775	US;IN;US	2000-10-24T00:00:00	A	US	45415688
6005997	US;US	1999-12-21T00:00:00	A	US	45415741
6094061	US;US;US	2000-07-25T00:00:00	A	US	45415850
5964017	US	1999-10-12T00:00:00	A	US	45415905
5941191	US	1999-08-24T00:00:00	A	US	45415986
6017021	TW	2000-01-25T00:00:00	A	US	45416012
6097441	US	2000-08-01T00:00:00	A	US	45416064
6008817	US	1999-12-28T00:00:00	A	US	45416090
6028158	US;US	2000-02-22T00:00:00	A	US	45416114
5935061	US;IL	1999-08-10T00:00:00	A	US	45416140
5969294	US;US;US;US	1999-10-19T00:00:00	A	US	45416217
6000899	US	1999-12-14T00:00:00	A	US	45416218
5941603	DE	1999-08-24T00:00:00	A	US	45416325
6108564	US	2000-08-22T00:00:00	A	US	45416351
5882846	IT;IT	1999-03-16T00:00:00	A	US	45416402
6016597	US	2000-01-25T00:00:00	A	US	45416456
6167485	US	2000-12-26T00:00:00	A	US	45416481
6118864	US;US	2000-09-12T00:00:00	A	US	45416532
5892134	JP;JP;JP;JP	1999-04-06T00:00:00	A	US	45418079
6025503	JP;JP	2000-02-15T00:00:00	A	US	45418104
6070168	US	2000-05-30T00:00:00	A	US	45418132
6051360	JP;JP	2000-04-18T00:00:00	A	US	45418185
5958188	US;US;GB	1999-09-28T00:00:00	A	US	45418210
5982523	JP;JP	1999-11-09T00:00:00	A	US	45418239
5968555	JP	1999-10-19T00:00:00	A	US	45418262
5863794	US	1999-01-26T00:00:00	A	US	45418283
6091060	US;US;US	2000-07-18T00:00:00	A	US	45418337
6006518	US	1999-12-28T00:00:00	A	US	45418416
5906493	US	1999-05-25T00:00:00	A	US	45418468
5978523	US;US	1999-11-02T00:00:00	A	US	45418496
5886937	KR	1999-03-23T00:00:00	A	US	45418569
6055532	US	2000-04-25T00:00:00	A	US	45418651
5994507	SE;SE;SE;SE;SE;SE	1999-11-30T00:00:00	A	US	45418678
6127668	KR	2000-10-03T00:00:00	A	US	45418703
5949368	US	1999-09-07T00:00:00	A	US	45418757
5955069	JP;JP;JP;JP;JP	1999-09-21T00:00:00	A	US	45418785
6098736	US	2000-08-08T00:00:00	A	US	45418838
5914466	FR	1999-06-22T00:00:00	A	US	45418866
6118486	US	2000-09-12T00:00:00	A	US	45419003
6113623	FR	2000-09-05T00:00:00	A	US	45419056
6008802	US;US;US;US	1999-12-28T00:00:00	A	US	45419138
5999059	US;US	1999-12-07T00:00:00	A	US	45419247
6143107	US	2000-11-07T00:00:00	A	US	45419297
5880230	US;US	1999-03-09T00:00:00	A	US	45419323
5946097	US;US;US	1999-08-31T00:00:00	A	US	45419394
6089157	DE;DE	2000-07-18T00:00:00	A	US	45420693
6039120	US;US	2000-03-21T00:00:00	A	US	45420722
6134880	US	2000-10-24T00:00:00	A	US	45420748
6083221	US;US;US	2000-07-04T00:00:00	A	US	45420777
6085216	US;US	2000-07-04T00:00:00	A	US	45420827
6073996	JP;JP	2000-06-13T00:00:00	A	US	45420853
5984414	JP;JP	1999-11-16T00:00:00	A	US	45420879
6133959	KR	2000-10-17T00:00:00	A	US	45420905
5926930	JP;JP;JP	1999-07-27T00:00:00	A	US	45420933
6029614	JP;JP;JP	2000-02-29T00:00:00	A	US	45420984
6099410	JP	2000-08-08T00:00:00	A	US	45421013
5855831	JP	1999-01-05T00:00:00	A	US	45421037
6004238	JP;JP;JP	1999-12-21T00:00:00	A	US	45421116
5932130	JP	1999-08-03T00:00:00	A	US	45421144
6004398	GB;GB;GB	1999-12-21T00:00:00	A	US	45421197
6073703	KR;KR;KR	2000-06-13T00:00:00	A	US	45421278
6081611	US;US	2000-06-27T00:00:00	A	US	45421355
6049542	US	2000-04-11T00:00:00	A	US	45421382
5985107	US	1999-11-16T00:00:00	A	US	45421437
5878460	US	1999-03-09T00:00:00	A	US	45421518
5870803	US	1999-02-16T00:00:00	A	US	45421652
6063873	US;US;US;US	2000-05-16T00:00:00	A	US	45421705
5982395	US;US;US	1999-11-09T00:00:00	A	US	45421733
6038288	US;US	2000-03-14T00:00:00	A	US	45423220
6163065	US;US	2000-12-19T00:00:00	A	US	45423354
6080290	CA;CA;CA	2000-06-27T00:00:00	A	US	45423404
6051959	US	2000-04-18T00:00:00	A	US	45423479
6050790	US	2000-04-18T00:00:00	A	US	45423534
6037249	US;US;US;US;US	2000-03-14T00:00:00	A	US	45423563
6060107	US	2000-05-09T00:00:00	A	US	45423591
6006291	US;US	1999-12-21T00:00:00	A	US	45423717
5888479	US	1999-03-30T00:00:00	A	US	45423744
5916993	US	1999-06-29T00:00:00	A	US	45423909
6044417	US;US	2000-03-28T00:00:00	A	US	45423992
6097702	US;US;US	2000-08-01T00:00:00	A	US	45424020
6028216	US;US;US	2000-02-22T00:00:00	A	US	45424155
6071965	US;US;US;US;US;US	2000-06-06T00:00:00	A	US	45424184
6023182	US;US;US	2000-02-08T00:00:00	A	US	45424209
6113043	US;US	2000-09-05T00:00:00	A	US	45424263
6141365	US	2000-10-31T00:00:00	A	US	45424289
5881948	US	1999-03-16T00:00:00	A	US	45424338
5927529	US;US	1999-07-27T00:00:00	A	US	45424361
5927987	US	1999-07-27T00:00:00	A	US	45424387
6079253	US;US;US;US	2000-06-27T00:00:00	A	US	45424413
5983617	US;US;US	1999-11-16T00:00:00	A	US	45424457
5965936	US	1999-10-12T00:00:00	A	US	45424537
6009573	US	2000-01-04T00:00:00	A	US	45424566
6054504	US	2000-04-25T00:00:00	A	US	45426124
5956925	US	1999-09-28T00:00:00	A	US	45426150
6092320	US	2000-07-25T00:00:00	A	US	45426175
5975161	US	1999-11-02T00:00:00	A	US	45426202
5906853	US	1999-05-25T00:00:00	A	US	45426230
5971923	US	1999-10-26T00:00:00	A	US	45426283
6015832	US;US;US;US;US	2000-01-18T00:00:00	A	US	45426336
5984719	US	1999-11-16T00:00:00	A	US	45426364
6084430	IL	2000-07-04T00:00:00	A	US	45426441
6032152	US	2000-02-29T00:00:00	A	US	45426466
6069322	US	2000-05-30T00:00:00	A	US	45426491
5961615	US;US;US	1999-10-05T00:00:00	A	US	45426544
6105106	US	2000-08-15T00:00:00	A	US	45426569
6144781	US;US;US	2000-11-07T00:00:00	A	US	45426654
6166416	KR	2000-12-26T00:00:00	A	US	45426711
6113961	US	2000-09-05T00:00:00	A	US	45426765
6004643	AU	1999-12-21T00:00:00	A	US	45426795
5942714	US;US	1999-08-24T00:00:00	A	US	45426852
5974062	JP;JP	1999-10-26T00:00:00	A	US	45426879
6118607	KR	2000-09-12T00:00:00	A	US	45426905
6111449	JP	2000-08-29T00:00:00	A	US	45426906
5950918	US	1999-09-14T00:00:00	A	US	45426933
6157746	US;US	2000-12-05T00:00:00	A	US	45426960
5946803	US	1999-09-07T00:00:00	A	US	45427014
6032674	US;US	2000-03-07T00:00:00	A	US	45427041
6067506	US;US	2000-05-23T00:00:00	A	US	45427161
6025854	US;US;US	2000-02-15T00:00:00	A	US	45427288
5950203	US;US	1999-09-07T00:00:00	A	US	45427343
5909300	JP;JP;JP;JP;JP;JP;JP;JP	1999-06-01T00:00:00	A	US	45408499
5903378	JP;JP;JP;JP;JP;JP;JP;JP;JP	1999-05-11T00:00:00	A	US	45408527
6101422	IE	2000-08-08T00:00:00	A	US	45408555
5911589	TW	1999-06-15T00:00:00	A	US	45408581
5934228	US	1999-08-10T00:00:00	A	US	45408610
6049083	US	2000-04-11T00:00:00	A	US	45408692
6008494	US	1999-12-28T00:00:00	A	US	45408723
5951122	US	1999-09-14T00:00:00	A	US	45408804
6036285	US	2000-03-14T00:00:00	A	US	45408830
5946043	US;US	1999-08-31T00:00:00	A	US	45408857
6084583	US;US	2000-07-04T00:00:00	A	US	45408884
5945166	US;US;US	1999-08-31T00:00:00	A	US	45409157
6145040	US;US;US	2000-11-07T00:00:00	A	US	45409185
5905647	JP	1999-05-18T00:00:00	A	US	45409211
6115228	US	2000-09-05T00:00:00	A	US	45409240
5895072	US;US;US	1999-04-20T00:00:00	A	US	45409295
6019228	US	2000-02-01T00:00:00	A	US	45409518
6111707	US;US;US;US;US	2000-08-29T00:00:00	A	US	45409572
5861388	US;US;US;US	1999-01-19T00:00:00	A	US	45409620
6006169	US;US;US	1999-12-21T00:00:00	A	US	45409757
6076173	US;US;US	2000-06-13T00:00:00	A	US	45409786
6072349	US;US	2000-06-06T00:00:00	A	US	45409810
6121042	US;US;US;US;US;US;US;US;US;US	2000-09-19T00:00:00	A	US	45409837
6029256	US	2000-02-22T00:00:00	A	US	45409866
6035423	US;US	2000-03-07T00:00:00	A	US	45409890
6006035	US	1999-12-21T00:00:00	A	US	45409918
6011210	JP;JP	2000-01-04T00:00:00	A	US	45409946
5948076	US;US;US	1999-09-07T00:00:00	A	US	45410002
6125311	US	2000-09-26T00:00:00	A	US	45411271
6154436	KR	2000-11-28T00:00:00	A	US	45411299
6030677	KR;KR	2000-02-29T00:00:00	A	US	45411350
6142439	JP	2000-11-07T00:00:00	A	US	45411423
5880992	KR	1999-03-09T00:00:00	A	US	45411450
6035647	US	2000-03-14T00:00:00	A	US	45411560
6103284	US	2000-08-15T00:00:00	A	US	45411584
5982554	US;US;US	1999-11-09T00:00:00	A	US	45411613
5960132	US	1999-09-28T00:00:00	A	US	45411642
5993886	US	1999-11-30T00:00:00	A	US	45411668
6026160	US;US;US	2000-02-15T00:00:00	A	US	45411692
5930431	US;US;US	1999-07-27T00:00:00	A	US	45411719
6018605	US;US	2000-01-25T00:00:00	A	US	45411744
6071302	US;US	2000-06-06T00:00:00	A	US	45411802
5986879	US;US	1999-11-16T00:00:00	A	US	45411828
6016908	US	2000-01-25T00:00:00	A	US	45411883
5966006	FR	1999-10-12T00:00:00	A	US	45411910
5901488	US	1999-05-11T00:00:00	A	US	45411964
6031301	US;US;US;US;US	2000-02-29T00:00:00	A	US	45411987
6005449	US	1999-12-21T00:00:00	A	US	45412013
6069758	KR	2000-05-30T00:00:00	A	US	45412041
5894102	US;US	1999-04-13T00:00:00	A	US	45412094
6064196	US;US	2000-05-16T00:00:00	A	US	45412122
6031241	US;US;US	2000-02-29T00:00:00	A	US	45412177
6153672	US;US	2000-11-28T00:00:00	A	US	45412202
6005518	US	1999-12-21T00:00:00	A	US	45412203
6141456	US;US	2000-10-31T00:00:00	A	US	45412286
6080050	US;US	2000-06-27T00:00:00	A	US	45412337
6037987	US	2000-03-14T00:00:00	A	US	45412367
5946996	US;US	1999-09-07T00:00:00	A	US	45412505
6004150	US;US;US	1999-12-21T00:00:00	A	US	45412561
5964615	US	1999-10-12T00:00:00	A	US	45412586
6015293	US	2000-01-18T00:00:00	A	US	45413927
6141541	US;US;US;US;US;US;US	2000-10-31T00:00:00	A	US	45413953
6045024	US	2000-04-04T00:00:00	A	US	45413979
6054875	IL	2000-04-25T00:00:00	A	US	45414007
5969967	US;US	1999-10-19T00:00:00	A	US	45414034
5951604	US	1999-09-14T00:00:00	A	US	45414086
6122299	US;US;US	2000-09-19T00:00:00	A	US	45414135
6103470	US;US	2000-08-15T00:00:00	A	US	45414162
5909608	US;US;US	1999-06-01T00:00:00	A	US	45414189
5985675	US;US;US;US	1999-11-16T00:00:00	A	US	45414298
6125266	FI;FI	2000-09-26T00:00:00	A	US	45414326
6092197	US	2000-07-18T00:00:00	A	US	45414381
6001725	US	1999-12-14T00:00:00	A	US	45414407
6071451	US;US;US	2000-06-06T00:00:00	A	US	45414458
6086525	US;US	2000-07-11T00:00:00	A	US	45414483
6099932	US	2000-08-08T00:00:00	A	US	45414512
6022717	US;US	2000-02-08T00:00:00	A	US	45414567
6124124	US;US;US	2000-09-26T00:00:00	A	US	45414675
5949342	US;US	1999-09-07T00:00:00	A	US	45414699
6090472	US;US	2000-07-18T00:00:00	A	US	45414727
6085458	US	2000-07-11T00:00:00	A	US	45414755
5949708	US	1999-09-07T00:00:00	A	US	45414783
6016945	US;US	2000-01-25T00:00:00	A	US	45414894
5941972	US;US	1999-08-24T00:00:00	A	US	45414949
6006704	US;US	1999-12-28T00:00:00	A	US	45414978
6140339	US;DE;DE	2000-10-31T00:00:00	A	US	45415006
5928695	US	1999-07-27T00:00:00	A	US	45415034
6038519	US;US;US	2000-03-14T00:00:00	A	US	45415089
6041586	GB;GB	2000-03-28T00:00:00	A	US	45415115
6038117	FR;NO;CH;CZ;CH;CH;CH	2000-03-14T00:00:00	A	US	45415168
6094741	JP;JP	2000-07-25T00:00:00	A	US	45415192
6081546	US;US	2000-06-27T00:00:00	A	US	45416558
5935070	US;US	1999-08-10T00:00:00	A	US	45416583
5973241	JP	1999-10-26T00:00:00	A	US	45416610
5991358	US;US;US	1999-11-23T00:00:00	A	US	45416638
5898882	US;US;US;US;US;US	1999-04-27T00:00:00	A	US	45416689
5926420	KR	1999-07-20T00:00:00	A	US	45416690
5987681	DE;DE;DE	1999-11-23T00:00:00	A	US	45416771
6097934	US;US;US	2000-08-01T00:00:00	A	US	45416821
5958561	US	1999-09-28T00:00:00	A	US	45416848
6146769	US	2000-11-14T00:00:00	A	US	45416877
6104334	US	2000-08-15T00:00:00	A	US	45416905
6025935	US	2000-02-15T00:00:00	A	US	45416959
5896744	TW	1999-04-27T00:00:00	A	US	45417064
6141457	US;US;US	2000-10-31T00:00:00	A	US	45417091
5952662	US	1999-09-14T00:00:00	A	US	45417147
6124998	JP	2000-09-26T00:00:00	A	US	45417226
5912619	US	1999-06-15T00:00:00	A	US	45417364
6148183	US;US	2000-11-14T00:00:00	A	US	45417388
6073681	US;US;US	2000-06-13T00:00:00	A	US	45417444
6069905	US;US;US;US	2000-05-30T00:00:00	A	US	45417472
6097184	US	2000-08-01T00:00:00	A	US	45417527
6085760	US	2000-07-11T00:00:00	A	US	45417552
6125726	US;US;US	2000-10-03T00:00:00	A	US	45417582
6097977	US;US	2000-08-01T00:00:00	A	US	45417632
6000114	US;US	1999-12-14T00:00:00	A	US	45417709
5869755	US;US;AU	1999-02-09T00:00:00	A	US	45417737
5868122	CA;CA	1999-02-09T00:00:00	A	US	45417946
6077108	US;US;US	2000-06-20T00:00:00	A	US	45417997
6088859	US	2000-07-18T00:00:00	A	US	45418024
6077261	US;US;US	2000-06-20T00:00:00	A	US	45419421
6162652	US;US;US	2000-12-19T00:00:00	A	US	45419448
6155844	NL;NL	2000-12-05T00:00:00	A	US	45419502
6074730	US;US	2000-06-13T00:00:00	A	US	45419582
6035031	US	2000-03-07T00:00:00	A	US	45419609
6073585	US	2000-06-13T00:00:00	A	US	45419660
5994178	TW	1999-11-30T00:00:00	A	US	45419688
5880858	TW	1999-03-09T00:00:00	A	US	45419714
6056837	US;US;US;US;US	2000-05-02T00:00:00	A	US	45419896
5958660	US;US;US;US;US	1999-09-28T00:00:00	A	US	45419918
5994107	US;JP;JP;JP	1999-11-30T00:00:00	A	US	45419944
6025742	US	2000-02-15T00:00:00	A	US	45419970
6085309	JP	2000-07-04T00:00:00	A	US	45420049
5960910	US	1999-10-05T00:00:00	A	US	45420076
5945319	US	1999-08-31T00:00:00	A	US	45420102
6013518	JP;JP;JP;JP	2000-01-11T00:00:00	A	US	45420128
5970657	US	1999-10-26T00:00:00	A	US	45420212
6026477	US;US	2000-02-15T00:00:00	A	US	45420265
6130947	JP;JP	2000-10-10T00:00:00	A	US	45420343
5971283	JP	1999-10-26T00:00:00	A	US	45420368
6101752	US	2000-08-15T00:00:00	A	US	45420369
6028048	JP;JP;JP;JP;JP;JP;JP	2000-02-22T00:00:00	A	US	45420398
6078116	JP;JP;JP	2000-06-20T00:00:00	A	US	45420399
5934590	JP;JP	1999-08-10T00:00:00	A	US	45420479
6008808	CA;CA	1999-12-28T00:00:00	A	US	45420505
6021524	US;US;US	2000-02-08T00:00:00	A	US	45420560
6160714	US	2000-12-12T00:00:00	A	US	45420611
6003104	US;US;US	1999-12-14T00:00:00	A	US	45420639
6014973	US	2000-01-18T00:00:00	A	US	45420664
6007709	US;US;US	1999-12-28T00:00:00	A	US	45421788
6071450	US;US;US	2000-06-06T00:00:00	A	US	45421847
5940277	US;US;US	1999-08-17T00:00:00	A	US	45421954
6027672	US;US	2000-02-22T00:00:00	A	US	45422007
6037390	US;US;US	2000-03-14T00:00:00	A	US	45422033
6010727	US	2000-01-04T00:00:00	A	US	45422058
5921926	US;US	1999-07-13T00:00:00	A	US	45422109
6051727	DE;DE;DE;DE;DE	2000-04-18T00:00:00	A	US	45422135
6020926	US	2000-02-01T00:00:00	A	US	45422163
5955339	US;US	1999-09-21T00:00:00	A	US	45422190
5882194	US;US;US	1999-03-16T00:00:00	A	US	45422216
6085255	US;US	2000-07-04T00:00:00	A	US	45422267
5984197	US	1999-11-16T00:00:00	A	US	45422294
6129720	US;US;US;US	2000-10-10T00:00:00	A	US	45422322
5943921	TW	1999-08-31T00:00:00	A	US	45422346
6139327	US;US;US;US	2000-10-31T00:00:00	A	US	45422458
6134094	US;US;US	2000-10-17T00:00:00	A	US	45422483
5914781	US;US	1999-06-22T00:00:00	A	US	45422533
5953123	US;US	1999-09-14T00:00:00	A	US	45422558
5916627	US;US;US	1999-06-29T00:00:00	A	US	45422689
5961118	US;US;US	1999-10-05T00:00:00	A	US	45422717
5893646	JP;JP	1999-04-13T00:00:00	A	US	45422744
6061293	US;US	2000-05-09T00:00:00	A	US	45422770
5993724	US	1999-11-30T00:00:00	A	US	45422800
5997814	US;US;US;US;US	1999-12-07T00:00:00	A	US	45422825
6072904	US;US	2000-06-06T00:00:00	A	US	45422850
5912203	US;US	1999-06-15T00:00:00	A	US	45422902
6159500	US;US	2000-12-12T00:00:00	A	US	45422929
6149638	US;US	2000-11-21T00:00:00	A	US	45422955
5966801	US;US;US;US	1999-10-19T00:00:00	A	US	45422982
6080677	US;US;US	2000-06-27T00:00:00	A	US	45423012
6008580	JP;JP	1999-12-28T00:00:00	A	US	45423113
6158848	TW	2000-12-12T00:00:00	A	US	45423193
6014742	US;US;US	2000-01-11T00:00:00	A	US	45424672
5941413	US	1999-08-24T00:00:00	A	US	45424756
6083763	US	2000-07-04T00:00:00	A	US	45424781
6013180	TW	2000-01-11T00:00:00	A	US	45424809
5988058	TW	1999-11-23T00:00:00	A	US	45424836
5959445	US	1999-09-28T00:00:00	A	US	45424889
6013015	US;US	2000-01-11T00:00:00	A	US	45424945
5968732	US;US;US	1999-10-19T00:00:00	A	US	45424972
6060752	US	2000-05-09T00:00:00	A	US	45425024
5982287	US;US	1999-11-09T00:00:00	A	US	45425122
5924625	US;US	1999-07-20T00:00:00	A	US	45425174
6097970	US;US;US	2000-08-01T00:00:00	A	US	45425332
6061729	US	2000-05-09T00:00:00	A	US	45425358
6064726	US	2000-05-16T00:00:00	A	US	45425442
6124191	US	2000-09-26T00:00:00	A	US	45425470
6016946	US;US	2000-01-25T00:00:00	A	US	45425522
5936248	US	1999-08-10T00:00:00	A	US	45425576
6002174	US;US	1999-12-14T00:00:00	A	US	45425658
6067349	US;US	2000-05-23T00:00:00	A	US	45425711
6108817	US	2000-08-29T00:00:00	A	US	45425740
5957214	US	1999-09-28T00:00:00	A	US	45425768
5961214	US;US	1999-10-05T00:00:00	A	US	45425798
6022180	JP;JP;JP;JP;JP	2000-02-08T00:00:00	A	US	45425827
6111877	US;US	2000-08-29T00:00:00	A	US	45425854
5993302	US;US	1999-11-30T00:00:00	A	US	45425936
5936522	US	1999-08-10T00:00:00	A	US	45425989
5922022	US;US	1999-07-13T00:00:00	A	US	45427369
5927208	US;US	1999-07-27T00:00:00	A	US	45427398
5907510	US;US	1999-05-25T00:00:00	A	US	45427589
6154700	US	2000-11-28T00:00:00	A	US	45427643
6020535	US;US;US	2000-02-01T00:00:00	A	US	45427695
5980404	US	1999-11-09T00:00:00	A	US	45427770
6065017	US	2000-05-16T00:00:00	A	US	45427797
5940883	US	1999-08-24T00:00:00	A	US	45427875
5987831	BE	1999-11-23T00:00:00	A	US	45427931
6160040	US	2000-12-12T00:00:00	A	US	45427982
5936046	US	1999-08-10T00:00:00	A	US	45428010
5991787	US;US	1999-11-23T00:00:00	A	US	45428034
5987180	US	1999-11-16T00:00:00	A	US	45428116
5967540	US	1999-10-19T00:00:00	A	US	45428169
6046001	US;US;US;US;US;US	2000-04-04T00:00:00	A	US	45428191
6133669	US	2000-10-17T00:00:00	A	US	45428216
6090236	US;US	2000-07-18T00:00:00	A	US	45428241
5967956	US	1999-10-19T00:00:00	A	US	45428292
6093172	US;US;US	2000-07-25T00:00:00	A	US	45428318
6026906	US	2000-02-22T00:00:00	A	US	45428346
6144845	US	2000-11-07T00:00:00	A	US	45428371
6144846	US	2000-11-07T00:00:00	A	US	45428422
5955609	US;US	1999-09-21T00:00:00	A	US	45428451
5963498	JP;JP	1999-10-05T00:00:00	A	US	45428477
6010199	US	2000-01-04T00:00:00	A	US	45428505
6063855	US;US	2000-05-16T00:00:00	A	US	45428584
5888884	US	1999-03-30T00:00:00	A	US	45428611
5857881	US	1999-01-12T00:00:00	A	US	45428695
6086100	US;US;US	2000-07-11T00:00:00	A	US	45428723
6044517	US;US;US	2000-04-04T00:00:00	A	US	45428751
5864991	US	1999-02-02T00:00:00	A	US	45428805
6141851	US	2000-11-07T00:00:00	A	US	45428831
6096354	US	2000-08-01T00:00:00	A	US	45428859
5861156	GB;US;US	1999-01-19T00:00:00	A	US	45428884
6065579	US	2000-05-23T00:00:00	A	US	45428885
5855088	US	1999-01-05T00:00:00	A	US	45428991
6043631	US	2000-03-28T00:00:00	A	US	45429018
6084644	US	2000-07-04T00:00:00	A	US	45429099
6109814	US;US;US	2000-08-29T00:00:00	A	US	45429154
6050703	CA	2000-04-18T00:00:00	A	US	45429208
5941541	US	1999-08-24T00:00:00	A	US	45429260
5947353	US	1999-09-07T00:00:00	A	US	45429290
5973971	US;US	1999-10-26T00:00:00	A	US	45429345
6039845	FR;FR;FR	2000-03-21T00:00:00	A	US	45429427
6075029	US;US;US	2000-06-13T00:00:00	A	US	45429454
5891372	FR;FR	1999-04-06T00:00:00	A	US	45429485
6059924	US	2000-05-09T00:00:00	A	US	45429543
5926251	JP	1999-07-20T00:00:00	A	US	45429599
6088180	KR	2000-07-11T00:00:00	A	US	45429626
5974889	US	1999-11-02T00:00:00	A	US	45429736
5938492	US	1999-08-17T00:00:00	A	US	45429815
5969143	US;US;US;US	1999-10-19T00:00:00	A	US	45429946
6011285	US;US;US	2000-01-04T00:00:00	A	US	45429976
5965916	TW	1999-10-12T00:00:00	A	US	45430003
6010464	US;US;US	2000-01-04T00:00:00	A	US	45430032
6111242	US	2000-08-29T00:00:00	A	US	45430059
5860900	US;US;US	1999-01-19T00:00:00	A	US	45430087
6077408	JP;JP;JP;JP	2000-06-20T00:00:00	A	US	45430088
6028544	IL;IL;IL	2000-02-22T00:00:00	A	US	45431500
6052912	US	2000-04-25T00:00:00	A	US	45431526
6137612	US	2000-10-24T00:00:00	A	US	45431554
5899024	US	1999-05-04T00:00:00	A	US	45431580
6053898	IL	2000-04-25T00:00:00	A	US	45431606
6009346	IL	1999-12-28T00:00:00	A	US	45431633
5980835	US	1999-11-09T00:00:00	A	US	45431661
6088766	US;US	2000-07-11T00:00:00	A	US	45431690
6058865	CA	2000-05-09T00:00:00	A	US	45431764
5958060	US	1999-09-28T00:00:00	A	US	45431791
6148267	US	2000-11-14T00:00:00	A	US	45431818
5888463	US;US	1999-03-30T00:00:00	A	US	45431847
6052956	US;US	2000-04-25T00:00:00	A	US	45431871
6047691	DE	2000-04-11T00:00:00	A	US	45431927
6088967	US	2000-07-18T00:00:00	A	US	45432007
5979496	US	1999-11-09T00:00:00	A	US	45432060
5950865	US	1999-09-14T00:00:00	A	US	45432115
5913668	US	1999-06-22T00:00:00	A	US	45432144
5929142	US;US	1999-07-27T00:00:00	A	US	45432227
6092390	US	2000-07-25T00:00:00	A	US	45432228
5941753	US	1999-08-24T00:00:00	A	US	45432256
5949514	US	1999-09-07T00:00:00	A	US	45432283
6074589	DE;DE;DE	2000-06-13T00:00:00	A	US	45432422
6084705	US;US;US;US;US;US	2000-07-04T00:00:00	A	US	45432449
6077698	US;US;US	2000-06-20T00:00:00	A	US	45432477
6033093	US;US	2000-03-07T00:00:00	A	US	45432505
6059865	US	2000-05-09T00:00:00	A	US	45432535
6111060	US;US;US;US;US	2000-08-29T00:00:00	A	US	45432589
6011396	US;US;JP;JP;JP;US	2000-01-04T00:00:00	A	US	45432698
5913782	US;US	1999-06-22T00:00:00	A	US	45432753
5950707	US;US	1999-09-14T00:00:00	A	US	45432862
6022324	CA	2000-02-08T00:00:00	A	US	45432889
5991792	US	1999-11-23T00:00:00	A	US	45434445
5920465	JP	1999-07-06T00:00:00	A	US	45434471
5882350	US;US	1999-03-16T00:00:00	A	US	45434580
5941880	US;US;US	1999-08-24T00:00:00	A	US	45434607
5947817	US;US;US	1999-09-07T00:00:00	A	US	45434661
6007438	US	1999-12-28T00:00:00	A	US	45434717
6022983	US;US;US;US;US	2000-02-08T00:00:00	A	US	45434742
5950840	CA	1999-09-14T00:00:00	A	US	45434770
6079197	US	2000-06-27T00:00:00	A	US	45434824
6116013	US	2000-09-12T00:00:00	A	US	45434851
6122916	US;US	2000-09-26T00:00:00	A	US	45434876
5983263	US;US	1999-11-09T00:00:00	A	US	45434930
6116738	US	2000-09-12T00:00:00	A	US	45434956
6126578	US	2000-10-03T00:00:00	A	US	45434983
5992721	US;US;US	1999-11-30T00:00:00	A	US	45435008
6065259	US	2000-05-23T00:00:00	A	US	45435088
6003611	US	1999-12-21T00:00:00	A	US	45435166
5924494	US	1999-07-20T00:00:00	A	US	45435192
6119032	US;NL	2000-09-12T00:00:00	A	US	45435267
6115436	US;US	2000-09-05T00:00:00	A	US	45435322
6034224	US;US;US	2000-03-07T00:00:00	A	US	45435374
6001594	US;US;US	1999-12-14T00:00:00	A	US	45435430
5896730	US	1999-04-27T00:00:00	A	US	45435454
6066981	US;US	2000-05-23T00:00:00	A	US	45435479
5979722	US	1999-11-09T00:00:00	A	US	45435506
6051786	US	2000-04-18T00:00:00	A	US	45435636
5993313	US;US	1999-11-30T00:00:00	A	US	45435663
5910127	US;US;US	1999-06-08T00:00:00	A	US	45435717
6100934	TW;TW	2000-08-08T00:00:00	A	US	45435742
5976345	US;US	1999-11-02T00:00:00	A	US	45435796
6025589	US;US;US	2000-02-15T00:00:00	A	US	45437372
6077577	US;US;US	2000-06-20T00:00:00	A	US	45437425
5997494	US;US	1999-12-07T00:00:00	A	US	45437452
5894382	US	1999-04-13T00:00:00	A	US	45437503
6134263	US	2000-10-17T00:00:00	A	US	45437561
6088264	US;US;US;US;US	2000-07-11T00:00:00	A	US	45437643
6051876	US;US;US	2000-04-18T00:00:00	A	US	45437698
6038844	US;US	2000-03-21T00:00:00	A	US	45437754
5976183	US	1999-11-02T00:00:00	A	US	45437777
6075417	US;US;US	2000-06-13T00:00:00	A	US	45437797
6127235	US;US;US	2000-10-03T00:00:00	A	US	45437814
5924952	US	1999-07-20T00:00:00	A	US	45437882
6151775	JP	2000-11-28T00:00:00	A	US	45437909
5954076	US	1999-09-21T00:00:00	A	US	45437985
5939687	DE	1999-08-17T00:00:00	A	US	45438012
5996712	US	1999-12-07T00:00:00	A	US	45438067
6024369	US;US	2000-02-15T00:00:00	A	US	45438096
6141476	JP;JP	2000-10-31T00:00:00	A	US	45438147
6034397	US	2000-03-07T00:00:00	A	US	45438176
6066920	JP;JP;JP;JP	2000-05-23T00:00:00	A	US	45438258
5966610	TW;TW;TW	1999-10-12T00:00:00	A	US	45438308
5948345	US;US;US	1999-09-07T00:00:00	A	US	45438333
6065574	JP	2000-05-23T00:00:00	A	US	45438384
6080615	KR;KR	2000-06-27T00:00:00	A	US	45438414
6139027	CA	2000-10-31T00:00:00	A	US	45438441
5969459	JP;JP	1999-10-19T00:00:00	A	US	45438492
5909164	KR	1999-06-01T00:00:00	A	US	45438518
5968445	US;US	1999-10-19T00:00:00	A	US	45438575
5964054	US	1999-10-12T00:00:00	A	US	45438652
6046002	US;US;US	2000-04-04T00:00:00	A	US	45440326
5996906	US	1999-12-07T00:00:00	A	US	45440353
5937518	US	1999-08-17T00:00:00	A	US	45440381
6147203	US;US;US;US	2000-11-14T00:00:00	A	US	45440411
6023905	US	2000-02-15T00:00:00	A	US	45440499
6010314	JP;JP;JP;JP	2000-01-04T00:00:00	A	US	45440527
6074286	US	2000-06-13T00:00:00	A	US	45440578
6003041	US	1999-12-14T00:00:00	A	US	45440660
5885013	US;US;US;US;US;US	1999-03-23T00:00:00	A	US	45440687
5943738	US	1999-08-31T00:00:00	A	US	45440714
6080788	CA;CA	2000-06-27T00:00:00	A	US	45440741
6104050	KR;KR;KR	2000-08-15T00:00:00	A	US	45440770
6040535	DE	2000-03-21T00:00:00	A	US	45440799
6056724	FR	2000-05-02T00:00:00	A	US	45440825
5924882	US	1999-07-20T00:00:00	A	US	45440854
6032927	US	2000-03-07T00:00:00	A	US	45440907
6044456	US;US;US;US	2000-03-28T00:00:00	A	US	45440982
6005776	US;US	1999-12-21T00:00:00	A	US	45441008
6003613	NL	1999-12-21T00:00:00	A	US	45441067
6035631	GB	2000-03-14T00:00:00	A	US	45441094
5904135	US;US;US	1999-05-18T00:00:00	A	US	45441142
6122573	JP;JP;JP	2000-09-19T00:00:00	A	US	45441196
5972749	US;US;US	1999-10-26T00:00:00	A	US	45441221
5934042	US	1999-08-10T00:00:00	A	US	45441250
5958074	JP	1999-09-28T00:00:00	A	US	45441279
6039311	US	2000-03-21T00:00:00	A	US	45441332
6147551	US	2000-11-14T00:00:00	A	US	45441382
5908126	TW	1999-06-01T00:00:00	A	US	45441409
5953887	US;US	1999-09-21T00:00:00	A	US	45441463
6081227	US;US	2000-06-27T00:00:00	A	US	45441518
6157624	US	2000-12-05T00:00:00	A	US	45441544
5868650	TW	1999-02-09T00:00:00	A	US	45441571
6118993	US	2000-09-12T00:00:00	A	US	45442746
5856492	US;US;US;US	1999-01-05T00:00:00	A	US	45442761
5976064	FI	1999-11-02T00:00:00	A	US	45442810
5926619	US;US;US;US	1999-07-20T00:00:00	A	US	45442828
6040422	US;US	2000-03-21T00:00:00	A	US	45442874
6078105	JP	2000-06-20T00:00:00	A	US	45442904
5937841	US;US;US	1999-08-17T00:00:00	A	US	45442921
5917249	JP;JP	1999-06-29T00:00:00	A	US	45442957
6024538	JP;JP	2000-02-15T00:00:00	A	US	45443008
5976124	US	1999-11-02T00:00:00	A	US	45443024
6061611	US	2000-05-09T00:00:00	A	US	45443055
6086797	US	2000-07-11T00:00:00	A	US	45443163
5971335	US;US	1999-10-26T00:00:00	A	US	45443181
6083455	JP;JP;JP;JP;JP;JP;JP	2000-07-04T00:00:00	A	US	45443215
6047272	US;US;US;US;US;US;US	2000-04-04T00:00:00	A	US	45443288
5961360	JP;JP	1999-10-05T00:00:00	A	US	45443304
5939427	JP;JP;JP;JP	1999-08-17T00:00:00	A	US	45443321
6020713	US;US;US	2000-02-01T00:00:00	A	US	45443371
5977964	US;US;US;US;US;US	1999-11-02T00:00:00	A	US	45443405
5931084	US	1999-08-03T00:00:00	A	US	45443425
6023713	US;US	2000-02-08T00:00:00	A	US	45443460
5865227	US	1999-02-02T00:00:00	A	US	45443477
6081884	US	2000-06-27T00:00:00	A	US	45443576
5929167	BE;BE	1999-07-27T00:00:00	A	US	45443592
6031217	US;US;US	2000-02-29T00:00:00	A	US	45443611
6078433	US;US;US	2000-06-20T00:00:00	A	US	45443629
6073493	JP;JP;JP;JP	2000-06-13T00:00:00	A	US	45443698
5875979	US;US	1999-03-02T00:00:00	A	US	45443713
5983788	US	1999-11-16T00:00:00	A	US	45444655
5887225	US	1999-03-23T00:00:00	A	US	45444673
5964410	US;US;US	1999-10-12T00:00:00	A	US	45444689
5993053	US	1999-11-30T00:00:00	A	US	45444707
6088778	US;US	2000-07-11T00:00:00	A	US	45444724
5921287	US;US;US	1999-07-13T00:00:00	A	US	45444743
5964571	US;US	1999-10-12T00:00:00	A	US	45444794
5921030	US;US	1999-07-13T00:00:00	A	US	45444812
5863871	US;US;US	1999-01-26T00:00:00	A	US	45444829
6106930	DE	2000-08-22T00:00:00	A	US	45444830
6153451	US;US;US	2000-11-28T00:00:00	A	US	45444848
6148324	US;US	2000-11-14T00:00:00	A	US	45444932
5934150	US;US	1999-08-10T00:00:00	A	US	45444949
5999257	US;US	1999-12-07T00:00:00	A	US	45444966
5933141	US	1999-08-03T00:00:00	A	US	45445000
5946894	US;US	1999-09-07T00:00:00	A	US	45445052
6154597	US	2000-11-28T00:00:00	A	US	45445151
6081647	US;US	2000-06-27T00:00:00	A	US	45445170
6154946	US	2000-12-05T00:00:00	A	US	45445186
5954420	US	1999-09-21T00:00:00	A	US	45445304
6085634	US	2000-07-11T00:00:00	A	US	45445355
5934551	US	1999-08-10T00:00:00	A	US	45445375
5915058	US;US;US	1999-06-22T00:00:00	A	US	45445413
5917982	US;US	1999-06-29T00:00:00	A	US	45445447
6018565	NL;US;NL;NL;NL;US;US	2000-01-25T00:00:00	A	US	45445466
6020580	US;US;US;US;US;US	2000-02-01T00:00:00	A	US	45445519
5906124	TW	1999-05-25T00:00:00	A	US	45445573
5887871	US	1999-03-30T00:00:00	A	US	45445639
5862081	US	1999-01-19T00:00:00	A	US	45445659
6071059	DE;DE;DE;DE;DE	2000-06-06T00:00:00	A	US	45445678
6041502	US	2000-03-28T00:00:00	A	US	45467041
6118481	JP	2000-09-12T00:00:00	A	US	45466181
5905416	CA;CA;CA	1999-05-18T00:00:00	A	US	45466198
5880495	US	1999-03-09T00:00:00	A	US	45466248
6089740	US;US;US;US	2000-07-18T00:00:00	A	US	45466281
6167565	US	2000-12-26T00:00:00	A	US	45466315
5865693	US	1999-02-02T00:00:00	A	US	45466352
6081258	US	2000-06-27T00:00:00	A	US	45466382
5947830	US	1999-09-07T00:00:00	A	US	45466400
6020133	US;US;US;US;US	2000-02-01T00:00:00	A	US	45466417
6043885	FR;FR;DE;FR	2000-03-28T00:00:00	A	US	45466433
6008277	BE;BE;BE;BE	1999-12-28T00:00:00	A	US	45466506
5941654	FR	1999-08-24T00:00:00	A	US	45466524
5920370	US	1999-07-06T00:00:00	A	US	45466544
6088027	US;US	2000-07-11T00:00:00	A	US	45466560
6010208	US;US	2000-01-04T00:00:00	A	US	45466578
6024580	US;US;US;US	2000-02-15T00:00:00	A	US	45466596
6024440	US;US;US	2000-02-15T00:00:00	A	US	45466614
6092554	US;US;US	2000-07-25T00:00:00	A	US	45466634
6054393	US	2000-04-25T00:00:00	A	US	45466672
6084435	JP	2000-07-04T00:00:00	A	US	45466688
5977776	DE;DE	1999-11-02T00:00:00	A	US	45466708
6076527	US;US;US;US;US	2000-06-20T00:00:00	A	US	45466775
5996465	JP;JP	1999-12-07T00:00:00	A	US	45466794
5977378	DE;DE;DE;DE;DE	1999-11-02T00:00:00	A	US	45466813
6052569	DE	2000-04-18T00:00:00	A	US	45466848
6015146	US	2000-01-18T00:00:00	A	US	45466900
5871657	US	1999-02-16T00:00:00	A	US	45466952
6032004	US;US	2000-02-29T00:00:00	A	US	45466970
6141114	US;US	2000-10-31T00:00:00	A	US	45466985
6006281	US	1999-12-21T00:00:00	A	US	45467002
5950309	US;US;US	1999-09-14T00:00:00	A	US	45467021
5876057	TW	1999-03-02T00:00:00	A	US	45467824
6062549	ZA	2000-05-16T00:00:00	A	US	45467867
5938459	TW;TW	1999-08-17T00:00:00	A	US	45467884
5865425	US	1999-02-02T00:00:00	A	US	45467915
6002121	JP	1999-12-14T00:00:00	A	US	45467947
5945055	JP	1999-08-31T00:00:00	A	US	45467963
6130406	US	2000-10-10T00:00:00	A	US	45467978
5866006	DK;DK;DK	1999-02-02T00:00:00	A	US	45467997
6001447	JP;JP;JP;JP;JP;JP;JP	1999-12-14T00:00:00	A	US	45468032
6165470	FR;FR;FR;FR;FR;FR;FR	2000-12-26T00:00:00	A	US	45468049
6036150	US	2000-03-14T00:00:00	A	US	45468119
6006496	US	1999-12-28T00:00:00	A	US	45468136
6117281	US	2000-09-12T00:00:00	A	US	45468153
5928770	US	1999-07-27T00:00:00	A	US	45468173
6054976	JP;JP;JP	2000-04-25T00:00:00	A	US	45468188
6003673	FR	1999-12-21T00:00:00	A	US	45468205
6119140	JP;JP	2000-09-12T00:00:00	A	US	45468239
6043679	KR	2000-03-28T00:00:00	A	US	45468287
5963362	JP	1999-10-05T00:00:00	A	US	45468306
6043674	US	2000-03-28T00:00:00	A	US	45468342
5868601	US	1999-02-09T00:00:00	A	US	45468360
5952604	SE	1999-09-14T00:00:00	A	US	45468375
5940177	DE;DE;DE	1999-08-17T00:00:00	A	US	45468429
5989040	JP	1999-11-23T00:00:00	A	US	45468448
5998078	JP;JP;JP;JP;JP;JP;JP;JP	1999-12-07T00:00:00	A	US	45468466
5959290	US;US	1999-09-28T00:00:00	A	US	45468520
5899836	TW	1999-05-04T00:00:00	A	US	45468539
6078051	US;US;US	2000-06-20T00:00:00	A	US	45468589
5869296	US;US;US	1999-02-09T00:00:00	A	US	45469553
6032162	US	2000-02-29T00:00:00	A	US	45469614
5955026	DK;DK	1999-09-21T00:00:00	A	US	45469634
6130737	JP;JP;JP;JP;JP;JP	2000-10-10T00:00:00	A	US	45469651
5967419	JP;JP	1999-10-19T00:00:00	A	US	45469683
6154492	JP;JP	2000-11-28T00:00:00	A	US	45469701
5980523	US	1999-11-09T00:00:00	A	US	45469736
5911592	US;US	1999-06-15T00:00:00	A	US	45469755
6155606	US	2000-12-05T00:00:00	A	US	45469771
5995796	US;US;US;US;US;US;US	1999-11-30T00:00:00	A	US	45469828
6030152	US	2000-02-29T00:00:00	A	US	45469861
5916340	US	1999-06-29T00:00:00	A	US	45469879
5966935	TW	1999-10-19T00:00:00	A	US	45469898
6089437	AU;AU	2000-07-18T00:00:00	A	US	45469914
5877521	US;US	1999-03-02T00:00:00	A	US	45469960
6129137	DE	2000-10-10T00:00:00	A	US	45469995
5984242	US	1999-11-16T00:00:00	A	US	45470013
5967749	US;US	1999-10-19T00:00:00	A	US	45470030
5943163	US	1999-08-24T00:00:00	A	US	45470046
5910124	US	1999-06-08T00:00:00	A	US	45470061
6012265	IL	2000-01-11T00:00:00	A	US	45470079
6158467	US	2000-12-12T00:00:00	A	US	45470097
5970222	US;US	1999-10-19T00:00:00	A	US	45470114
6029789	DE;DE;DE	2000-02-29T00:00:00	A	US	45470129
6062836	DE;DE;DE	2000-05-16T00:00:00	A	US	45470147
5905426	US	1999-05-18T00:00:00	A	US	45470195
5919052	TW	1999-07-06T00:00:00	A	US	45470248
5970322	JP;JP;JP;JP;JP;JP;JP;JP;JP;JP	1999-10-19T00:00:00	A	US	45470268
5877056	TW	1999-03-02T00:00:00	A	US	45470288
6009596	US;US	2000-01-04T00:00:00	A	US	45471188
5962263	US;US;US	1999-10-05T00:00:00	A	US	45471204
5996605	US	1999-12-07T00:00:00	A	US	45471220
5974851	US	1999-11-02T00:00:00	A	US	45471239
6139834	US;US;US	2000-10-31T00:00:00	A	US	45471356
5873181	US	1999-02-23T00:00:00	A	US	45471374
6088124	JP	2000-07-11T00:00:00	A	US	45471427
6029852	US	2000-02-29T00:00:00	A	US	45471480
5970223	US;US	1999-10-19T00:00:00	A	US	45471499
6089534	US;US;US;US	2000-07-18T00:00:00	A	US	45471517
5907903	US;US	1999-06-01T00:00:00	A	US	45471565
6049391	US	2000-04-11T00:00:00	A	US	45471618
5989128	US;US;US	1999-11-23T00:00:00	A	US	45471636
5962036	US	1999-10-05T00:00:00	A	US	45471689
6133175	US;US;US;US	2000-10-17T00:00:00	A	US	45471718
6106651	US;US	2000-08-22T00:00:00	A	US	45471736
5924260	US;US	1999-07-20T00:00:00	A	US	45471782
6011576	US	2000-01-04T00:00:00	A	US	45471799
6148092	US	2000-11-14T00:00:00	A	US	45471834
6098859	US	2000-08-08T00:00:00	A	US	45471862
6126543	US	2000-10-03T00:00:00	A	US	45471953
5927264	US	1999-07-27T00:00:00	A	US	45471970
5905210	US;US;US	1999-05-18T00:00:00	A	US	45471988
6083522	US;US;US;US;US;US;US	2000-07-04T00:00:00	A	US	45472023
5911434	US	1999-06-15T00:00:00	A	US	45472041
6089693	US;US	2000-07-18T00:00:00	A	US	45472079
6081549	JP;JP;JP	2000-06-27T00:00:00	A	US	45472993
5943909	JP	1999-08-31T00:00:00	A	US	45473029
6012955	JP	2000-01-11T00:00:00	A	US	45473047
6113986	US;US;US;US	2000-09-05T00:00:00	A	US	45473064
6066571	JP;JP	2000-05-23T00:00:00	A	US	45473084
5972041	US;US	1999-10-26T00:00:00	A	US	45473117
6015036	JP	2000-01-18T00:00:00	A	US	45473134
5908238	TW	1999-06-01T00:00:00	A	US	45473149
5875903	TW	1999-03-02T00:00:00	A	US	45473184
5951718	US;US;US;US	1999-09-14T00:00:00	A	US	45473203
6126641	US	2000-10-03T00:00:00	A	US	45473241
5967954	US	1999-10-19T00:00:00	A	US	45473257
6045109	US;US	2000-04-04T00:00:00	A	US	45473291
6104138	IT;IT;IT;IT;IT	2000-08-15T00:00:00	A	US	45473308
6028479	US	2000-02-22T00:00:00	A	US	45473357
5966570	US;US	1999-10-12T00:00:00	A	US	45473373
6133911	KR	2000-10-17T00:00:00	A	US	45473389
6007843	CA;US;CA	1999-12-28T00:00:00	A	US	45473407
5997462	DE	1999-12-07T00:00:00	A	US	45473423
5875381	US	1999-02-23T00:00:00	A	US	45473456
5933684	US;US	1999-08-03T00:00:00	A	US	45473471
5978620	US	1999-11-02T00:00:00	A	US	45473507
6032923	US;US;US	2000-03-07T00:00:00	A	US	45473540
6079819	US;US;US	2000-06-27T00:00:00	A	US	45473560
5978630	US;US;US;US;US	1999-11-02T00:00:00	A	US	45473579
6130693	US;US;US;US	2000-10-10T00:00:00	A	US	45473615
5929803	JP;JP	1999-07-27T00:00:00	A	US	45473666
6073927	JP;JP;JP;JP;JP;JP	2000-06-13T00:00:00	A	US	45473685
6074504	US;US;US;US;US;US;US	2000-06-13T00:00:00	A	US	45473755
6082032	US;US;US	2000-07-04T00:00:00	A	US	45473771
6105516	CA	2000-08-22T00:00:00	A	US	45473789
6049180	US;US	2000-04-11T00:00:00	A	US	45473819
6050690	US;US	2000-04-18T00:00:00	A	US	45474533
6095549	DE;DE	2000-08-01T00:00:00	A	US	45474578
5927996	US;US	1999-07-27T00:00:00	A	US	45474593
6092058	US	2000-07-18T00:00:00	A	US	45474607
6152181	US;US	2000-11-28T00:00:00	A	US	45474625
6012414	US	2000-01-11T00:00:00	A	US	45474644
5967583	US	1999-10-19T00:00:00	A	US	45474662
5961863	US	1999-10-05T00:00:00	A	US	45474698
5910416	JP;JP;JP;JP	1999-06-08T00:00:00	A	US	45474798
6031077	US;US	2000-02-29T00:00:00	A	US	45474847
5959218	BE	1999-09-28T00:00:00	A	US	45474881
5921117	US	1999-07-13T00:00:00	A	US	45474898
6120898	JP;JP;JP;JP	2000-09-19T00:00:00	A	US	45474916
5943542	US;US;US	1999-08-24T00:00:00	A	US	45474935
5857927	US;US	1999-01-12T00:00:00	A	US	45474966
6044653	JP;JP;JP;JP;JP;JP	2000-04-04T00:00:00	A	US	45474995
6005479	JP	1999-12-21T00:00:00	A	US	45475008
6074499	US;US	2000-06-13T00:00:00	A	US	45475042
6058345	JP	2000-05-02T00:00:00	A	US	45475110
6120030	TW	2000-09-19T00:00:00	A	US	45475125
5905373	TW;TW	1999-05-18T00:00:00	A	US	45475144
6049157	JP	2000-04-11T00:00:00	A	US	45475175
5928164	US;US;US;US;US;US	1999-07-27T00:00:00	A	US	45475194
6029818	JP;JP	2000-02-29T00:00:00	A	US	45475279
6054810	JP;JP;JP;JP;JP;JP;JP	2000-04-25T00:00:00	A	US	45475297
5911259	IT	1999-06-15T00:00:00	A	US	45475331
6004352	CH	1999-12-21T00:00:00	A	US	45475365
6081920	US	2000-06-27T00:00:00	A	US	45475382
5961501	US;US;US;US;US	1999-10-05T00:00:00	A	US	45475434
6132830	US	2000-10-17T00:00:00	A	US	45475455
5959883	US;US;US;US;US;US;US;US	1999-09-28T00:00:00	A	US	45476252
6018547	RU;RU;US;RU	2000-01-25T00:00:00	A	US	45476267
5936081	DE;DE;DE;DE	1999-08-10T00:00:00	A	US	45476286
6103894	DE;DE;DE;DE	2000-08-15T00:00:00	A	US	45476302
5977211	JP	1999-11-02T00:00:00	A	US	45476320
5882881	US	1999-03-16T00:00:00	A	US	45476356
5957608	JP;JP	1999-09-28T00:00:00	A	US	45476370
6093607	TW;TW;TW;TW	2000-07-25T00:00:00	A	US	45476388
5996659	US	1999-12-07T00:00:00	A	US	45476495
5981962	US;US	1999-11-09T00:00:00	A	US	45476530
5962859	US;US	1999-10-05T00:00:00	A	US	45476564
6078471	US	2000-06-20T00:00:00	A	US	45476615
6110284	US;US;US	2000-08-29T00:00:00	A	US	45476633
5974210	GB;GB	1999-10-26T00:00:00	A	US	45476650
6104815	US;US	2000-08-15T00:00:00	A	US	45476665
5973814	JP;JP	1999-10-26T00:00:00	A	US	45476763
5975101	US	1999-11-02T00:00:00	A	US	45476782
6060533	US	2000-05-09T00:00:00	A	US	45476814
6016509	US	2000-01-18T00:00:00	A	US	45476830
6052610	US	2000-04-18T00:00:00	A	US	45476862
6085265	US	2000-07-04T00:00:00	A	US	45476876
6092544	US	2000-07-25T00:00:00	A	US	45476948
6062571	DE	2000-05-16T00:00:00	A	US	45476969
6042167	US;US	2000-03-28T00:00:00	A	US	45477055
5937830	SE	1999-08-17T00:00:00	A	US	45477125
5994842	TW	1999-11-30T00:00:00	A	US	45477144
6116774	JP;JP	2000-09-12T00:00:00	A	US	45467075
5967602	US;DE	1999-10-19T00:00:00	A	US	45467094
6012578	US	2000-01-11T00:00:00	A	US	45467151
5863686	US;US;US;US	1999-01-26T00:00:00	A	US	45467185
6131257	JP;JP;JP;JP;JP;JP	2000-10-17T00:00:00	A	US	45467270
6008937	JP	1999-12-28T00:00:00	A	US	45467288
5909079	JP;JP	1999-06-01T00:00:00	A	US	45467321
6016175	KR	2000-01-18T00:00:00	A	US	45467337
5869361	KR	1999-02-09T00:00:00	A	US	45467355
6019923	DE	2000-02-01T00:00:00	A	US	45467372
6127240	JP;JP	2000-10-03T00:00:00	A	US	45467389
5944677	US	1999-08-31T00:00:00	A	US	45467406
6018276	JP;JP	2000-01-25T00:00:00	A	US	45467457
5954891	JP;JP	1999-09-21T00:00:00	A	US	45467475
6088909	JP;JP;JP;JP;JP;JP;JP;JP;JP	2000-07-18T00:00:00	A	US	45467530
6068722	US;US;US;US;US;US;US;US;US;US;US;US	2000-05-30T00:00:00	A	US	45467547
6056839	US;US;US;US;US;US;US	2000-05-02T00:00:00	A	US	45467564
5890045	US;US	1999-03-30T00:00:00	A	US	45467581
5920751	US;US	1999-07-06T00:00:00	A	US	45467598
5887996	US;US	1999-03-30T00:00:00	A	US	45467614
6033374	US	2000-03-07T00:00:00	A	US	45467665
5964163	IL	1999-10-12T00:00:00	A	US	45467678
5864072	JP;JP	1999-01-26T00:00:00	A	US	45467695
6134681	JP;JP	2000-10-17T00:00:00	A	US	45467713
5990335	KR;KR;KR;KR	1999-11-23T00:00:00	A	US	45467731
5929241	DE	1999-07-27T00:00:00	A	US	45467750
5976558	FR;FR;FR	1999-11-02T00:00:00	A	US	45467789
6076765	US	2000-06-20T00:00:00	A	US	45430141
6036149	US;US	2000-03-14T00:00:00	A	US	45430245
6003598	CA	1999-12-21T00:00:00	A	US	45430270
5964715	SE	1999-10-12T00:00:00	A	US	45430298
6156307	IT	2000-12-05T00:00:00	A	US	45430402
6018787	US	2000-01-25T00:00:00	A	US	45430457
5995969	KR;KR	1999-11-30T00:00:00	A	US	45430568
5892572	JP	1999-04-06T00:00:00	A	US	45430647
6010753	JP;JP	2000-01-04T00:00:00	A	US	45430648
5943256	JP;JP	1999-08-24T00:00:00	A	US	45430699
5964203	JP;JP;JP;JP;JP	1999-10-12T00:00:00	A	US	45430753
6061553	JP;JP;JP;JP	2000-05-09T00:00:00	A	US	45430777
5953934	JP;JP;JP;JP;JP	1999-09-21T00:00:00	A	US	45430802
5884857	FR;FR	1999-03-23T00:00:00	A	US	45430854
6051898	JP	2000-04-18T00:00:00	A	US	45430883
6008486	US;US;US;US	1999-12-28T00:00:00	A	US	45430936
6111904	JP	2000-08-29T00:00:00	A	US	45430962
5919097	US	1999-07-06T00:00:00	A	US	45431017
5948934	MX;MX;MX	1999-09-07T00:00:00	A	US	45431074
6079541	IT;IT	2000-06-27T00:00:00	A	US	45431130
6013064	JP	2000-01-11T00:00:00	A	US	45431156
6048939	US	2000-04-11T00:00:00	A	US	45431208
5870270	HK;US	1999-02-09T00:00:00	A	US	45431233
5898071	US	1999-04-27T00:00:00	A	US	45431259
5865193	JP	1999-02-02T00:00:00	A	US	45431362
6082144	US;US	2000-07-04T00:00:00	A	US	45431390
5925051	US	1999-07-20T00:00:00	A	US	45431444
6135234	US;US;US	2000-10-24T00:00:00	A	US	45432944
5968525	US;US	1999-10-19T00:00:00	A	US	45433026
5931005	GB;GB	1999-08-03T00:00:00	A	US	45433053
6121058	US;US	2000-09-19T00:00:00	A	US	45433080
6033461	US;US	2000-03-07T00:00:00	A	US	45433105
6117807	US;US;US	2000-09-12T00:00:00	A	US	45433189
6075742	US;US	2000-06-13T00:00:00	A	US	45433218
6129748	JP	2000-10-10T00:00:00	A	US	45433271
6080715	IT;IT;IT	2000-06-27T00:00:00	A	US	45433300
5911351	US	1999-06-15T00:00:00	A	US	45433351
5930059	JP	1999-07-27T00:00:00	A	US	45433433
6043662	US;US;US	2000-03-28T00:00:00	A	US	45433563
5921006	US	1999-07-13T00:00:00	A	US	45433590
5987991	US;US	1999-11-23T00:00:00	A	US	45433619
5910121	IT;IT	1999-06-08T00:00:00	A	US	45433646
5997382	JP;JP;JP;JP;JP	1999-12-07T00:00:00	A	US	45433724
5949619	US;US;US	1999-09-07T00:00:00	A	US	45433751
6021932	US	2000-02-08T00:00:00	A	US	45433886
5871162	CA	1999-02-16T00:00:00	A	US	45433913
6094512	TW;TW;TW	2000-07-25T00:00:00	A	US	45433963
5902885	JP;JP;JP	1999-05-11T00:00:00	A	US	45433989
6029316	US;US;US	2000-02-29T00:00:00	A	US	45433990
5983584	US;US	1999-11-16T00:00:00	A	US	45434017
5980543	CO;CO;CO	1999-11-09T00:00:00	A	US	45434044
5992405	US	1999-11-30T00:00:00	A	US	45434121
6030591	US;US;US	2000-02-29T00:00:00	A	US	45434146
6047245	US;US	2000-04-04T00:00:00	A	US	45434200
6112075	US	2000-08-29T00:00:00	A	US	45434228
6004426	US	1999-12-21T00:00:00	A	US	45434253
5934246	US	1999-08-10T00:00:00	A	US	45434308
5911643	US;US	1999-06-15T00:00:00	A	US	45434335
5975999	JP	1999-11-02T00:00:00	A	US	45435911
6019507	JP	2000-02-01T00:00:00	A	US	45435966
5906854	US;US;US	1999-05-25T00:00:00	A	US	45435990
6126352	US	2000-10-03T00:00:00	A	US	45436044
6019838	IT	2000-02-01T00:00:00	A	US	45436093
6038614	US;US	2000-03-14T00:00:00	A	US	45436151
6057811	US	2000-05-02T00:00:00	A	US	45436179
6039382	US;US;US	2000-03-21T00:00:00	A	US	45436288
6030165	JP	2000-02-29T00:00:00	A	US	45436398
6008087	TW	1999-12-28T00:00:00	A	US	45436504
5972762	TW	1999-10-26T00:00:00	A	US	45436532
5988020	US	1999-11-23T00:00:00	A	US	45436554
5898217	US	1999-04-27T00:00:00	A	US	45436581
6045462	US	2000-04-04T00:00:00	A	US	45436608
6017127	US	2000-01-25T00:00:00	A	US	45436634
5897963	SG	1999-04-27T00:00:00	A	US	45436661
5998530	DE;DE;DE;DE	1999-12-07T00:00:00	A	US	45436688
5896604	AU	1999-04-27T00:00:00	A	US	45436715
6003004	IL;IL	1999-12-14T00:00:00	A	US	45436743
5917500	US;US;US;US	1999-06-29T00:00:00	A	US	45436770
6102561	US	2000-08-15T00:00:00	A	US	45436797
5879930	DE;DE;DE	1999-03-09T00:00:00	A	US	45436852
6033183	DE	2000-03-07T00:00:00	A	US	45436910
5945014	US;US;US	1999-08-31T00:00:00	A	US	45436991
6033151	TW	2000-03-07T00:00:00	A	US	45437017
5937823	US;US;US	1999-08-17T00:00:00	A	US	45437071
6085231	US;US;US;US;US	2000-07-04T00:00:00	A	US	45437126
6019241	US	2000-02-01T00:00:00	A	US	45437155
6050252	US	2000-04-18T00:00:00	A	US	45437183
6004822	US;US	1999-12-21T00:00:00	A	US	45437236
6122645	US;US;US;IN;US;IN	2000-09-19T00:00:00	A	US	45437263
6074944	KR;KR	2000-06-13T00:00:00	A	US	45437289
5977051	US	1999-11-02T00:00:00	A	US	45438680
5915841	US	1999-06-29T00:00:00	A	US	45438708
5984640	TW	1999-11-16T00:00:00	A	US	45438760
5957000	US	1999-09-28T00:00:00	A	US	45438788
5977600	US;US;US	1999-11-02T00:00:00	A	US	45438844
6002582	US;US	1999-12-14T00:00:00	A	US	45438871
5899247	US	1999-05-04T00:00:00	A	US	45438980
5857313	US	1999-01-12T00:00:00	A	US	45439006
6026632	US	2000-02-22T00:00:00	A	US	45439032
5994303	SE;SE;SE	1999-11-30T00:00:00	A	US	45439060
5870950	US	1999-02-16T00:00:00	A	US	45439086
5949566	JP	1999-09-07T00:00:00	A	US	45439116
6008093	JP;JP;JP	1999-12-28T00:00:00	A	US	45439144
6074568	JP;JP;JP	2000-06-13T00:00:00	A	US	45439169
5937805	JP	1999-08-17T00:00:00	A	US	45439198
5928092	US;US	1999-07-27T00:00:00	A	US	45439329
6121595	US;US;US	2000-09-19T00:00:00	A	US	45439359
5913689	JP	1999-06-22T00:00:00	A	US	45439388
5927013	US;US;US	1999-07-27T00:00:00	A	US	45439417
5981596	FR	1999-11-09T00:00:00	A	US	45439438
6059242	FR;FR	2000-05-09T00:00:00	A	US	45439462
6054696	US;US	2000-04-25T00:00:00	A	US	45439488
6020579	US;US	2000-02-01T00:00:00	A	US	45439515
5950249	US	1999-09-14T00:00:00	A	US	45439592
6046089	US;US;US	2000-04-04T00:00:00	A	US	45439705
5908644	US	1999-06-01T00:00:00	A	US	45439732
6159819	TW;TW;TW	2000-12-12T00:00:00	A	US	45439759
5957894	US;US;US	1999-09-28T00:00:00	A	US	45439785
6097021	US;US;US	2000-08-01T00:00:00	A	US	45439814
6117619	US;US	2000-09-12T00:00:00	A	US	45439842
5951129	US	1999-09-14T00:00:00	A	US	45440161
5914494	US	1999-06-22T00:00:00	A	US	45440272
6026118	US	2000-02-15T00:00:00	A	US	45440299
5924201	TW	1999-07-20T00:00:00	A	US	45441597
6079572	US	2000-06-27T00:00:00	A	US	45441624
6062160	US	2000-05-16T00:00:00	A	US	45441652
5886374	US;US;US	1999-03-23T00:00:00	A	US	45441706
5883860	US	1999-03-16T00:00:00	A	US	45441732
6022258	US;US	2000-02-08T00:00:00	A	US	45441759
6067126	US	2000-05-23T00:00:00	A	US	45441786
5997793	US	1999-12-07T00:00:00	A	US	45441813
6158300	DE	2000-12-12T00:00:00	A	US	45441918
5934582	US	1999-08-10T00:00:00	A	US	45441936
6005025	US;US;US;US;US;US	1999-12-21T00:00:00	A	US	45441965
5863129	US	1999-01-26T00:00:00	A	US	45442018
5882592	US	1999-03-16T00:00:00	A	US	45442072
6043184	US;US;US;US	2000-03-28T00:00:00	A	US	45442098
5953881	US	1999-09-21T00:00:00	A	US	45442120
6078747	US	2000-06-20T00:00:00	A	US	45442146
5857365	US	1999-01-12T00:00:00	A	US	45442219
5889730	US	1999-03-30T00:00:00	A	US	45442270
6137129	US;US;US;US	2000-10-24T00:00:00	A	US	45442289
5986863	KR	1999-11-16T00:00:00	A	US	45442306
5926670	JP;JP;JP	1999-07-20T00:00:00	A	US	45442323
6091678	JP;JP;JP;JP;JP;JP	2000-07-18T00:00:00	A	US	45442377
5997801	US	1999-12-07T00:00:00	A	US	45442396
6031076	US;US	2000-02-29T00:00:00	A	US	45442414
6080808	DE	2000-06-27T00:00:00	A	US	45442428
6043196	DE;DE;DE;DE;DE	2000-03-28T00:00:00	A	US	45442476
5946869	US	1999-09-07T00:00:00	A	US	45442511
6059005	US	2000-05-09T00:00:00	A	US	45442526
6035113	US;US	2000-03-07T00:00:00	A	US	45442564
5990348	US;US;US;US	1999-11-23T00:00:00	A	US	45442627
5900181	AU	1999-05-04T00:00:00	A	US	45442642
6127527	NL	2000-10-03T00:00:00	A	US	45442673
6072167	US;US	2000-06-06T00:00:00	A	US	45442693
6073221	US;US;US	2000-06-06T00:00:00	A	US	45442728
6097198	JP;JP	2000-08-01T00:00:00	A	US	45443796
6038579	JP	2000-03-14T00:00:00	A	US	45443813
5934303	IT;IT;IT;IT	1999-08-10T00:00:00	A	US	45443841
5949299	JP	1999-09-07T00:00:00	A	US	45443858
6107411	JP;JP;JP	2000-08-22T00:00:00	A	US	45443874
6010035	ES	2000-01-04T00:00:00	A	US	45443892
5978697	IL;IL;IL	1999-11-02T00:00:00	A	US	45443924
6051613	JP;JP;JP	2000-04-18T00:00:00	A	US	45444012
6120745	BE;BE	2000-09-19T00:00:00	A	US	45444030
5904520	TW;TW	1999-05-18T00:00:00	A	US	45444048
6040950	US	2000-03-21T00:00:00	A	US	45444064
5894695	US	1999-04-20T00:00:00	A	US	45444097
5974569	US	1999-10-26T00:00:00	A	US	45444112
6010597	DE	2000-01-04T00:00:00	A	US	45444130
5903584	TW	1999-05-11T00:00:00	A	US	45444148
6023322	US	2000-02-08T00:00:00	A	US	45444182
5993655	JP	1999-11-30T00:00:00	A	US	45444198
6161477	JP;JP	2000-12-19T00:00:00	A	US	45444213
6078801	US	2000-06-20T00:00:00	A	US	45444228
6022590	US;US	2000-02-08T00:00:00	A	US	45444264
6078966	JP;JP;JP	2000-06-20T00:00:00	A	US	45444300
6078177	US;US	2000-06-20T00:00:00	A	US	45444318
5907971	JP;JP;JP;JP;JP	1999-06-01T00:00:00	A	US	45444353
5993600	JP;JP	1999-11-30T00:00:00	A	US	45444370
6002056	US;US	1999-12-14T00:00:00	A	US	45444418
5913083	US	1999-06-15T00:00:00	A	US	45444503
6026363	US	2000-02-15T00:00:00	A	US	45444519
6041402	US;US;US;US	2000-03-21T00:00:00	A	US	45444554
6026516	US	2000-02-22T00:00:00	A	US	45444601
5930048	JP	1999-07-27T00:00:00	A	US	45445747
6096112	VE;VE	2000-08-01T00:00:00	A	US	45445765
6055323	JP	2000-04-25T00:00:00	A	US	45445780
6098280	US;US;US	2000-08-08T00:00:00	A	US	45445834
6165376	JP;JP;JP	2000-12-26T00:00:00	A	US	45445855
5964910	US	1999-10-12T00:00:00	A	US	45445874
6123605	JP	2000-09-26T00:00:00	A	US	45445892
6058814	US	2000-05-09T00:00:00	A	US	45445909
6075247	BE;DE;DE	2000-06-13T00:00:00	A	US	45445927
5930044	NL	1999-07-27T00:00:00	A	US	45445946
6108424	FR	2000-08-22T00:00:00	A	US	45445961
6048906	DE;DE;DE;DE	2000-04-11T00:00:00	A	US	45446012
5881772	US	1999-03-16T00:00:00	A	US	45446048
5998625	US;US;US	1999-12-07T00:00:00	A	US	45446120
5938330	US;US;US;US;US	1999-08-17T00:00:00	A	US	45446138
5935654	JP;JP;JP;JP	1999-08-10T00:00:00	A	US	45446155
6014798	DE;DE	2000-01-18T00:00:00	A	US	45446173
6131051	US;US;US	2000-10-10T00:00:00	A	US	45446223
6054331	KR;KR;KR;KR;KR	2000-04-25T00:00:00	A	US	45446255
6025205	KR;KR;KR;KR;KR	2000-02-15T00:00:00	A	US	45446270
6086206	US	2000-07-11T00:00:00	A	US	45446287
5919014	DE;DE;DE;DE	1999-07-06T00:00:00	A	US	45446317
5995993	TW	1999-11-30T00:00:00	A	US	45446352
6074616	US;US;US	2000-06-13T00:00:00	A	US	45446387
5989821	CA;CA;CA	1999-11-23T00:00:00	A	US	45446406
6031661	JP	2000-02-29T00:00:00	A	US	45446421
5894465	US	1999-04-13T00:00:00	A	US	45446437
5967566	US	1999-10-19T00:00:00	A	US	45446454
5952931	TH;TH	1999-09-14T00:00:00	A	US	45446474
5951411	US;US	1999-09-14T00:00:00	A	US	45446509
5893790	US	1999-04-13T00:00:00	A	US	45446525
6093302	US	2000-07-25T00:00:00	A	US	45446541
6094151	US;US	2000-07-25T00:00:00	A	US	45446559
6068243	US	2000-05-30T00:00:00	A	US	45446575
6031294	US;US;US	2000-02-29T00:00:00	A	US	45446592
5917838	US	1999-06-29T00:00:00	A	US	45446626
5968779	US;BE;BE	1999-10-19T00:00:00	A	US	45446642
5942638	US;US;US;US	1999-08-24T00:00:00	A	US	45446676
5939576	US;US;US;US	1999-08-17T00:00:00	A	US	45446694
5968801	JP;JP;JP;JP	1999-10-19T00:00:00	A	US	45446727
5964753	US	1999-10-12T00:00:00	A	US	45446743
6056849	DE	2000-05-02T00:00:00	A	US	45446812
5976333	US	1999-11-02T00:00:00	A	US	45446828
6145868	DE;DE	2000-11-14T00:00:00	A	US	45446899
6028004	US;US	2000-02-22T00:00:00	A	US	45446989
5937289	US;US;US;US;US	1999-08-10T00:00:00	A	US	45447081
5939335	US;US;US;US;US;US;US	1999-08-17T00:00:00	A	US	45447099
6048880	JP;JP	2000-04-11T00:00:00	A	US	45447114
6039520	US	2000-03-21T00:00:00	A	US	45447130
6038625	US;US	2000-03-14T00:00:00	A	US	45447164
6052750	US	2000-04-18T00:00:00	A	US	45447180
5977567	US	1999-11-02T00:00:00	A	US	45447218
6093725	US;CA;US;US;US;US;US	2000-07-25T00:00:00	A	US	45447235
6020631	US	2000-02-01T00:00:00	A	US	45447252
6160796	US	2000-12-12T00:00:00	A	US	45447286
6032202	US;US	2000-02-29T00:00:00	A	US	45447303
6027288	JP	2000-02-22T00:00:00	A	US	45447340
6096089	JP	2000-08-01T00:00:00	A	US	45447375
5894092	US;US;US	1999-04-13T00:00:00	A	US	45447393
6146270	CA;CA	2000-11-14T00:00:00	A	US	45447427
6024496	TW	2000-02-15T00:00:00	A	US	45447445
5906903	JP	1999-05-25T00:00:00	A	US	45447464
5959724	JP;JP;JP;JP	1999-09-28T00:00:00	A	US	45447483
[truncated: 998,000+ more rows]
