# Supplementary material for: The Global Inventor Gap: Distribution and Equality of World-Wide Inventive Effort, 1990–2010
Source: PLoS One. 2015 Apr 7;10(4):e0122098. doi: 10.1371/journal.pone.0122098 (PMC4388728; doi:10.1371/journal.pone.0122098)
Supplement: S1 Dataset — Included in the zip-file is a read_me.txt, which details the data and user instructions. The zip-file contains following data-files: Datafile dataset_part1_uspto_grants_1990-2000.csv. This file contains USPTO granted patents with a publication date during 1990–2000 and used in the study. Datafile dataset_part2_uspto_grants_2001-2010.csv. This file contains USPTO granted patents with a publication date during 2001–2010 and used in the study. (ZIP) [file pone.0122098.s001.zip › ReadMe.txt]

	Date of preparation: 11 October 2014

	Data source:
		Worldwide Patent Statistical Database (PATSTAT) April 2012 edition provided by the European Patent Office.
		More info: http://www.epo.org/searching/subscription/raw/product-14-24.html
	
	
	Data and files prepared and submitted by: 
		Hannes Toivanen, VTT Technical Research Centre of Finland, in order to comply with the submission guidelines of the PLOSone. This data has been used for the preparation of the article manuscript titled: "The global inventor gap: Distribution and equality of world-wide inventive effort, 1990-2010", authored by Hannes Toivanen and Arho Suominen.
		
		If you use this data, please cited appropriately.
	
	Data prepraration
		This data has been extracted from the PATSTAT. All information is originally deposited in different tables, but for the purposes of our research, this data has been combined into single table to allow statistical analysis. All other fields are as in original, but the person_ctry_code field has been group_concenated in MySQL.
	
	Description of files
		File name:	dataset_S1_part1_uspto_grants_1990-2000.csv
					This file contains below detailed information on all USPTO granted patents with publication date in 1990-2000
		File name:	dataset_S1_part2_uspto_grants_2001-2010.csv
					This file contains below detailed information on all USPTO granted patents with publication date in 2001-2010
					
	File types
			CSV, comma separated. Fields enclosed with '"'
				
	Contents and structure of files
			The files consist of the following columns: 
				publn_nr (publication number of granted patent)
				person_ctry_code (country codes of inventors)
				publn_date (publication date of grant)
				publn_kind (publication kind of patent)
				appln_auth (Application authority)
				appln_id (unique id used in PATSTAT and allows you to link this data to other data)
			
			Data is provided for each individual record.
			
			Number of records
				uspto_grants_1990-2000.csv includes 1,266,276 individual granted patents
				uspto_grants_2000-2020.csv includes 1,686,393 individual granted patents
			
	Example of data		
			"6014260","FR;FR","2000-01-11T00:00:00","A","US","45380726"
			"5945811","JP;JP;JP;JP","1999-08-31T00:00:00","A","US","45380826"
			"6057470","JP;JP;JP;JP;JP;JP","2000-05-02T00:00:00","A","US","45380862"
			"5974812","HU;HU;HU","1999-11-02T00:00:00","A","US","45380879"
			"5925019","SE","1999-07-20T00:00:00","A","US","45380932"
		
	Contact:
			Hannes Toivanen
			VTT Technological Research Centre of Finland
			Hannes.Toivanen@vtt.fi


	Citation:
			PLEASE CITE THE DATA AS INSTRUCTED BY PLOSONE
	
